# Supplementary material for: Poly[[μ-ethane-1,2-diyl bis­(pyridine-3-carboxyl­ate)](μ-tetra­fluorido­borato)silver(I)]
Source: Acta Crystallogr Sect E Struct Rep Online. 2012 Apr 28;68(Pt 5):m705. doi: 10.1107/S1600536812018399 (PMC3344420; doi:10.1107/S1600536812018399)
Supplement: Supplementary file 1 [file e-68-0m705-sup1.cif]

##############################################################################
#                                                                            #
# This CIF contains the data in a paper accepted for publication in          #
# Acta Crystallographica Section E. It conforms to the requirements of       #
# Notes for Authors for Acta Crystallographica Section E, and has been       #
# peer reviewed under the auspices of the IUCr Commission on Journals.       #
#                                                                            #
# Full details of the Crystallographic Information File format               #
# are given in the paper "The Crystallographic Information File (CIF):       #
# a New Standard Archive File for Crystallography" by S. R. Hall, F. H.      #
# Allen and I. D. Brown [Acta Cryst. (1991), A47, 655-685].                  #
#                                                                            #
# The current version of the core CIF dictionary is obtainable from          #
# ftp://ftp.iucr.org/pub/cif_core.dic.                                       #
#                                                                            #
# Software is freely available for graphical display of the structure(s)     #
# in this CIF. For information consult the CIF software page                 #
# http://www.iucr.org/resources/cif/software.                                #
#                                                                            #
# This file may be used for bona fide research purposes within the           #
# scientific community so long as proper attribution is given to the journal # 
# article from which it was obtained.                                        #
#                                                                            #
##############################################################################
data_I
_audit_creation_method     SHELXL-97
_chemical_name_systematic
;
Poly[[\m-ethane-1,2-diyl
bis(pyridine-3-carboxylate)](\m-tetrafluoridoborato)silver(I)]
;
_chemical_formula_moiety     'C14 H12 Ag B F4 N2 O4'
_chemical_formula_sum     'C14 H12 Ag B F4 N2 O4'
_chemical_formula_iupac     '[Ag (B F4) (C14 H12 N2 O4)]'
_chemical_formula_weight     466.94
_chemical_melting_point     ?
_symmetry_cell_setting     orthorhombic
_symmetry_space_group_name_H-M     'P b c a'
_symmetry_space_group_name_Hall     '-P 2ac 2ab'
loop_
    _symmetry_equiv_pos_as_xyz
    'x, y, z'
    '-x+1/2, -y, z+1/2'
    '-x, y+1/2, -z+1/2'
    'x+1/2, -y+1/2, -z'
    '-x, -y, -z'
    'x-1/2, y, -z-1/2'
    'x, -y-1/2, z-1/2'
    '-x-1/2, y-1/2, z'
_cell_length_a     15.2667(11)
_cell_length_b     6.7170(4)
_cell_length_c     30.8598(16)
_cell_angle_alpha     90.00
_cell_angle_beta     90.00
_cell_angle_gamma     90.00
_cell_volume     3164.6(3)
_cell_formula_units_Z     8
_cell_measurement_reflns_used     9495
_cell_measurement_theta_min     2.7
_cell_measurement_theta_max     25.9
_cell_measurement_temperature     173(2)
_exptl_crystal_description     needle
_exptl_crystal_colour     colourless
_exptl_crystal_size_max     0.16
_exptl_crystal_size_mid     0.04
_exptl_crystal_size_min     0.04
_exptl_crystal_density_diffrn     1.960
_exptl_crystal_density_meas     ?
_exptl_crystal_density_method     'not measured'
_exptl_crystal_F_000     1840
_exptl_absorpt_coefficient_mu     1.342
_exptl_absorpt_correction_type     multi-scan
_exptl_absorpt_process_details     '(MULABS; Spek, 2009; Blessing, 1995)'
_exptl_absorpt_correction_T_min     0.8139
_exptl_absorpt_correction_T_max     0.9483
_exptl_special_details
;
;
_diffrn_ambient_temperature     173(2)
_diffrn_radiation_type     MoK\a
_diffrn_radiation_wavelength     0.71073
_diffrn_radiation_source     'fine-focus sealed tube'
_diffrn_radiation_monochromator     graphite
_diffrn_measurement_device_type     'Stoe IPDS-II two-circle'
_diffrn_measurement_method     \w
_diffrn_detector_area_resol_mean     ?
_diffrn_reflns_number     27909
_diffrn_reflns_av_R_equivalents     0.1152
_diffrn_reflns_av_sigmaI/netI     0.1023
_diffrn_reflns_theta_min     2.64
_diffrn_reflns_theta_max     25.02
_diffrn_reflns_theta_full     25.00
_diffrn_measured_fraction_theta_max     0.999
_diffrn_measured_fraction_theta_full     0.999
_diffrn_reflns_limit_h_min     -18
_diffrn_reflns_limit_h_max     18
_diffrn_reflns_limit_k_min     -7
_diffrn_reflns_limit_k_max     7
_diffrn_reflns_limit_l_min     -36
_diffrn_reflns_limit_l_max     36
_diffrn_standards_number     0
_diffrn_standards_interval_count     .
_diffrn_standards_interval_time     .
_diffrn_standards_decay_%     ?
_refine_special_details
;
Refinement of <i>F</i>^2^ against ALL reflections. The weighted <i>R</i>-factor
<i>wR</i> and goodness of fit <i>S</i> are based on <i>F</i>^2^, conventional
<i>R</i>-factors <i>R</i> are based on <i>F</i>, with <i>F</i> set to zero for
negative <i>F</i>^2^. The threshold expression of <i>F</i>^2^ >
\s(<i>F</i>^2^) is used only for calculating <i>R</i>-factors(gt) <i>etc</i>.
and is not relevant to the choice of reflections for refinement.
<i>R</i>-factors based on <i>F</i>^2^ are statistically about twice as large
as those based on <i>F</i>, and <i>R</i>- factors based on ALL data will be
even larger.
;
_reflns_number_total     2772
_reflns_number_gt     1605
_reflns_threshold_expression     I>2\s(I)
_refine_ls_structure_factor_coef     Fsqd
_refine_ls_matrix_type     full
_refine_ls_R_factor_all     0.1155
_refine_ls_R_factor_gt     0.0578
_refine_ls_wR_factor_gt     0.1210
_refine_ls_wR_factor_ref     0.1439
_refine_ls_goodness_of_fit_ref     0.926
_refine_ls_restrained_S_all     0.926
_refine_ls_number_reflns     2772
_refine_ls_number_parameters     235
_refine_ls_number_restraints     0
_refine_ls_hydrogen_treatment     constr
_refine_ls_weighting_scheme     calc
_refine_ls_weighting_details
                 'calc w=1/[\s^2^(Fo^2^)+(0.0668P)^2^] where P=(Fo^2^+2Fc^2^)/3'
_atom_sites_solution_hydrogens     geom
_atom_sites_solution_primary     direct
_atom_sites_solution_secondary     difmap
_refine_ls_shift/su_max     0.000
_refine_ls_shift/su_mean     0.000
_refine_diff_density_max     1.754
_refine_diff_density_min     -1.138
_refine_ls_extinction_method     none
_refine_ls_extinction_coef     ?
loop_
    _atom_type_symbol
    _atom_type_description
    _atom_type_scat_dispersion_real
    _atom_type_scat_dispersion_imag
    _atom_type_scat_source
    'C' 'C' 0.0033 0.0016
                         'International Tables Vol C Tables 4.2.6.8 and 6.1.1.4'
    'H' 'H' 0.0000 0.0000
                         'International Tables Vol C Tables 4.2.6.8 and 6.1.1.4'
    'Ag' 'Ag' -0.8971 1.1015
                         'International Tables Vol C Tables 4.2.6.8 and 6.1.1.4'
    'B' 'B' 0.0013 0.0007
                         'International Tables Vol C Tables 4.2.6.8 and 6.1.1.4'
    'F' 'F' 0.0171 0.0103
                         'International Tables Vol C Tables 4.2.6.8 and 6.1.1.4'
    'N' 'N' 0.0061 0.0033
                         'International Tables Vol C Tables 4.2.6.8 and 6.1.1.4'
    'O' 'O' 0.0106 0.0060
                         'International Tables Vol C Tables 4.2.6.8 and 6.1.1.4'
_computing_data_collection     'X-AREA (Stoe & Cie, 2001)'
_computing_cell_refinement     'X-AREA (Stoe & Cie, 2001)'
_computing_data_reduction     'X-AREA (Stoe & Cie, 2001)'
_computing_structure_solution     'SHELXS97 (Sheldrick, 2008)'
_computing_structure_refinement     'SHELXL97 (Sheldrick, 2008)'
_computing_molecular_graphics     'XP in SHELXTL (Sheldrick, 2008)'
_computing_publication_material     'SHELXL97 (Sheldrick, 2008)'
loop_
    _atom_site_type_symbol
    _atom_site_label
    _atom_site_fract_x
    _atom_site_fract_y
    _atom_site_fract_z
    _atom_site_U_iso_or_equiv
    _atom_site_adp_type
    _atom_site_calc_flag
    _atom_site_refinement_flags
    _atom_site_occupancy
    _atom_site_symmetry_multiplicity
    _atom_site_disorder_assembly
    _atom_site_disorder_group
    Ag Ag1 0.32630(5) 0.68683(11) 0.122155(18) 0.0436(2) Uani d . 1 1 . .
    O O1 0.1384(4) 0.6081(9) 0.27974(18) 0.0388(14) Uani d . 1 1 . .
    O O2 0.2325(3) 0.4748(8) 0.32836(16) 0.0318(13) Uani d . 1 1 . .
    O O3 0.1274(4) 0.7200(9) 0.46953(18) 0.0426(15) Uani d . 1 1 . .
    O O4 0.2171(3) 0.6095(9) 0.41696(16) 0.0350(13) Uani d . 1 1 . .
    C C1 0.2118(6) 0.5608(13) 0.2904(2) 0.0318(19) Uani d . 1 1 . .
    C C2 0.1594(5) 0.4311(13) 0.3564(2) 0.0347(19) Uani d . 1 1 . .
    H H2A 0.1715 0.3060 0.3723 0.042 Uiso calc R 1 1 . .
    H H2B 0.1065 0.4096 0.3385 0.042 Uiso calc R 1 1 . .
    C C3 0.1415(5) 0.5929(15) 0.3883(2) 0.038(2) Uani d . 1 1 . .
    H H3A 0.1317 0.7205 0.3730 0.046 Uiso calc R 1 1 . .
    H H3B 0.0884 0.5611 0.4054 0.046 Uiso calc R 1 1 . .
    C C4 0.1992(5) 0.6804(12) 0.4566(2) 0.0305(17) Uani d . 1 1 . .
    N N11 0.3421(4) 0.6597(11) 0.1910(2) 0.0385(17) Uani d . 1 1 . .
    C C12 0.2759(6) 0.6318(12) 0.2184(2) 0.035(2) Uani d . 1 1 . .
    H H12 0.2174 0.6408 0.2080 0.041 Uiso calc R 1 1 . .
    C C13 0.2907(5) 0.5899(12) 0.2618(2) 0.0287(17) Uani d . 1 1 . .
    C C14 0.3766(5) 0.5786(12) 0.2780(3) 0.0310(18) Uani d . 1 1 . .
    H H14 0.3881 0.5471 0.3074 0.037 Uiso calc R 1 1 . .
    C C15 0.4436(5) 0.6155(12) 0.2490(3) 0.036(2) Uani d . 1 1 . .
    H H15 0.5027 0.6141 0.2586 0.044 Uiso calc R 1 1 . .
    C C16 0.4251(6) 0.6540(14) 0.2065(3) 0.042(2) Uani d . 1 1 . .
    H H16 0.4723 0.6777 0.1871 0.050 Uiso calc R 1 1 . .
    C C21 0.2811(5) 0.7043(13) 0.4833(2) 0.0295(17) Uani d . 1 1 . .
    C C22 0.2702(6) 0.7513(12) 0.5268(2) 0.032(2) Uani d . 1 1 . .
    H H22 0.2126 0.7616 0.5382 0.039 Uiso calc R 1 1 . .
    N N23 0.3379(5) 0.7822(10) 0.5529(2) 0.0384(17) Uani d . 1 1 . .
    C C24 0.4197(6) 0.7680(13) 0.5363(3) 0.041(2) Uani d . 1 1 . .
    H H24 0.4682 0.7907 0.5549 0.049 Uiso calc R 1 1 . .
    C C25 0.4354(6) 0.7217(14) 0.4934(3) 0.040(2) Uani d . 1 1 . .
    H H25 0.4936 0.7149 0.4827 0.048 Uiso calc R 1 1 . .
    C C26 0.3651(5) 0.6855(13) 0.4662(2) 0.0332(17) Uani d . 1 1 . .
    H H26 0.3739 0.6490 0.4367 0.040 Uiso calc R 1 1 . .
    B B1 0.0651(6) 0.6709(18) 0.1252(3) 0.040(2) Uani d . 1 1 . .
    F F1 0.0369(5) 0.8388(12) 0.1072(3) 0.107(3) Uani d . 1 1 . .
    F F2 0.1447(5) 0.6209(11) 0.1101(3) 0.098(3) Uani d . 1 1 . .
    F F3 0.0720(6) 0.7014(14) 0.1693(2) 0.110(3) Uani d . 1 1 . .
    F F4 0.0034(5) 0.5200(11) 0.1204(3) 0.097(2) Uani d . 1 1 . .
loop_
    _atom_site_aniso_label
    _atom_site_aniso_U_11
    _atom_site_aniso_U_22
    _atom_site_aniso_U_33
    _atom_site_aniso_U_12
    _atom_site_aniso_U_13
    _atom_site_aniso_U_23
    Ag1 0.0429(4) 0.0680(5) 0.0198(3) -0.0014(4) -0.0011(3) 0.0042(3)
    O1 0.021(3) 0.065(4) 0.030(3) -0.002(3) -0.003(2) 0.007(3)
    O2 0.030(3) 0.046(4) 0.019(3) -0.002(2) 0.003(2) 0.003(2)
    O3 0.026(3) 0.068(4) 0.033(3) 0.005(3) 0.003(3) -0.012(3)
    O4 0.029(3) 0.059(4) 0.018(3) -0.002(2) -0.002(2) -0.002(2)
    C1 0.035(5) 0.040(5) 0.020(4) -0.003(4) -0.003(3) -0.001(4)
    C2 0.032(5) 0.054(5) 0.017(4) -0.009(4) 0.006(3) -0.001(4)
    C3 0.024(4) 0.067(6) 0.024(4) -0.003(4) -0.004(3) -0.010(4)
    C4 0.040(5) 0.033(4) 0.018(3) -0.004(4) 0.000(3) -0.006(4)
    N11 0.036(4) 0.053(5) 0.026(3) -0.002(4) 0.004(3) 0.000(3)
    C12 0.030(4) 0.050(6) 0.024(4) 0.004(4) -0.002(3) -0.003(4)
    C13 0.025(4) 0.040(5) 0.021(4) -0.002(3) 0.003(3) -0.004(3)
    C14 0.032(5) 0.039(5) 0.022(4) -0.001(4) -0.002(3) 0.001(4)
    C15 0.030(5) 0.054(5) 0.025(4) -0.001(3) -0.002(4) -0.002(4)
    C16 0.029(4) 0.069(7) 0.027(4) -0.001(4) 0.006(3) -0.002(4)
    C21 0.025(4) 0.044(5) 0.019(3) 0.002(4) 0.001(3) 0.000(4)
    C22 0.031(5) 0.047(6) 0.018(4) -0.001(3) 0.001(3) 0.002(3)
    N23 0.034(4) 0.051(4) 0.030(3) 0.001(3) 0.000(3) 0.002(3)
    C24 0.030(5) 0.065(7) 0.029(4) -0.003(4) -0.005(4) -0.001(4)
    C25 0.028(5) 0.063(7) 0.030(5) 0.004(4) -0.004(4) -0.006(4)
    C26 0.040(4) 0.042(5) 0.017(4) 0.001(4) 0.001(3) -0.002(4)
    B1 0.028(4) 0.058(6) 0.034(5) 0.011(5) 0.006(4) -0.003(5)
    F1 0.071(5) 0.122(7) 0.127(7) 0.029(5) 0.007(5) 0.055(5)
    F2 0.057(4) 0.103(6) 0.136(7) 0.016(4) 0.042(4) 0.000(4)
    F3 0.118(6) 0.166(7) 0.044(4) -0.038(6) 0.003(4) -0.018(5)
    F4 0.079(5) 0.118(6) 0.095(5) -0.046(4) 0.005(4) -0.025(5)
_geom_special_details
;
All e.s.d.'s (except the e.s.d. in the dihedral angle between two l.s. planes)
are estimated using the full covariance matrix. The cell e.s.d.'s are taken
into account individually in the estimation of e.s.d.'s in distances, angles
and torsion angles; correlations between e.s.d.'s in cell parameters are only
used when they are defined by crystal symmetry. An approximate (isotropic)
treatment of cell e.s.d.'s is used for estimating e.s.d.'s involving l.s.
planes.
;
loop_
    _geom_bond_atom_site_label_1
    _geom_bond_atom_site_label_2
    _geom_bond_site_symmetry_2
    _geom_bond_distance
    _geom_bond_publ_flag
    Ag1 N11 . 2.145(6) y
    Ag1 N23 7_575 2.155(6) y
    Ag1 F1 8_655 3.168(9) y
    Ag1 F2 . 2.832(8) y
    Ag1 F2 8_665 2.972(7) y
    O1 C1 . 1.210(9) ?
    O2 C1 . 1.345(9) ?
    O2 C2 . 1.443(9) ?
    O3 C4 . 1.196(9) ?
    O4 C4 . 1.341(9) ?
    O4 C3 . 1.458(9) ?
    C1 C13 . 1.504(11) ?
    C2 C3 . 1.492(12) ?
    C2 H2A . 0.9900 ?
    C2 H2B . 0.9900 ?
    C3 H3A . 0.9900 ?
    C3 H3B . 0.9900 ?
    C4 C21 . 1.506(10) ?
    N11 C12 . 1.332(10) ?
    N11 C16 . 1.356(11) ?
    C12 C13 . 1.389(11) ?
    C12 H12 . 0.9500 ?
    C13 C14 . 1.405(11) ?
    C14 C15 . 1.382(11) ?
    C14 H14 . 0.9500 ?
    C15 C16 . 1.365(11) ?
    C15 H15 . 0.9500 ?
    C16 H16 . 0.9500 ?
    C21 C22 . 1.389(10) ?
    C21 C26 . 1.394(11) ?
    C22 N23 . 1.327(10) ?
    C22 H22 . 0.9500 ?
    N23 C24 . 1.352(11) ?
    N23 Ag1 7_576 2.155(6) ?
    C24 C25 . 1.382(12) ?
    C24 H24 . 0.9500 ?
    C25 C26 . 1.383(12) ?
    C25 H25 . 0.9500 ?
    C26 H26 . 0.9500 ?
    B1 F1 . 1.329(13) ?
    B1 F2 . 1.344(11) ?
    B1 F3 . 1.379(12) ?
    B1 F4 . 1.391(13) ?
loop_
    _geom_angle_atom_site_label_1
    _geom_angle_atom_site_label_2
    _geom_angle_atom_site_label_3
    _geom_angle_site_symmetry_1
    _geom_angle_site_symmetry_3
    _geom_angle
    _geom_angle_publ_flag
    N11 Ag1 N23 . 7_575 168.8(3) ?
    C1 O2 C2 . . 115.4(6) ?
    C4 O4 C3 . . 114.7(6) ?
    O1 C1 O2 . . 124.5(7) ?
    O1 C1 C13 . . 123.3(7) ?
    O2 C1 C13 . . 112.2(7) ?
    O2 C2 C3 . . 112.9(7) ?
    O2 C2 H2A . . 109.0 ?
    C3 C2 H2A . . 109.0 ?
    O2 C2 H2B . . 109.0 ?
    C3 C2 H2B . . 109.0 ?
    H2A C2 H2B . . 107.8 ?
    O4 C3 C2 . . 108.1(7) ?
    O4 C3 H3A . . 110.1 ?
    C2 C3 H3A . . 110.1 ?
    O4 C3 H3B . . 110.1 ?
    C2 C3 H3B . . 110.1 ?
    H3A C3 H3B . . 108.4 ?
    O3 C4 O4 . . 124.8(7) ?
    O3 C4 C21 . . 123.7(7) ?
    O4 C4 C21 . . 111.6(6) ?
    C12 N11 C16 . . 118.7(7) ?
    C12 N11 Ag1 . . 123.7(5) ?
    C16 N11 Ag1 . . 117.3(5) ?
    N11 C12 C13 . . 121.2(8) ?
    N11 C12 H12 . . 119.4 ?
    C13 C12 H12 . . 119.4 ?
    C12 C13 C14 . . 120.3(7) ?
    C12 C13 C1 . . 117.5(7) ?
    C14 C13 C1 . . 122.2(7) ?
    C15 C14 C13 . . 116.9(7) ?
    C15 C14 H14 . . 121.5 ?
    C13 C14 H14 . . 121.5 ?
    C16 C15 C14 . . 120.1(8) ?
    C16 C15 H15 . . 119.9 ?
    C14 C15 H15 . . 119.9 ?
    N11 C16 C15 . . 122.6(8) ?
    N11 C16 H16 . . 118.7 ?
    C15 C16 H16 . . 118.7 ?
    C22 C21 C26 . . 119.8(7) ?
    C22 C21 C4 . . 117.0(7) ?
    C26 C21 C4 . . 123.2(6) ?
    N23 C22 C21 . . 121.9(8) ?
    N23 C22 H22 . . 119.0 ?
    C21 C22 H22 . . 119.0 ?
    C22 N23 C24 . . 118.6(7) ?
    C22 N23 Ag1 . 7_576 123.5(6) ?
    C24 N23 Ag1 . 7_576 117.3(5) ?
    N23 C24 C25 . . 122.7(8) ?
    N23 C24 H24 . . 118.7 ?
    C25 C24 H24 . . 118.7 ?
    C24 C25 C26 . . 119.1(8) ?
    C24 C25 H25 . . 120.4 ?
    C26 C25 H25 . . 120.4 ?
    C25 C26 C21 . . 117.9(7) ?
    C25 C26 H26 . . 121.1 ?
    C21 C26 H26 . . 121.1 ?
    F1 B1 F2 . . 111.1(9) ?
    F1 B1 F3 . . 108.1(10) ?
    F2 B1 F3 . . 108.0(9) ?
    F1 B1 F4 . . 110.8(9) ?
    F2 B1 F4 . . 113.1(9) ?
    F3 B1 F4 . . 105.3(8) ?
loop_
    _geom_torsion_atom_site_label_1
    _geom_torsion_atom_site_label_2
    _geom_torsion_atom_site_label_3
    _geom_torsion_atom_site_label_4
    _geom_torsion_site_symmetry_1
    _geom_torsion_site_symmetry_2
    _geom_torsion_site_symmetry_3
    _geom_torsion_site_symmetry_4
    _geom_torsion
    _geom_torsion_publ_flag
    C2 O2 C1 O1 . . . . 2.8(11) ?
    C2 O2 C1 C13 . . . . -176.4(6) ?
    C1 O2 C2 C3 . . . . -93.6(8) ?
    C4 O4 C3 C2 . . . . -152.9(7) ?
    O2 C2 C3 O4 . . . . -63.9(9) ?
    C3 O4 C4 O3 . . . . 3.4(12) ?
    C3 O4 C4 C21 . . . . -176.7(7) ?
    N23 Ag1 N11 C12 7_575 . . . -177.4(12) ?
    N23 Ag1 N11 C16 7_575 . . . -3.2(18) ?
    C16 N11 C12 C13 . . . . -2.5(12) ?
    Ag1 N11 C12 C13 . . . . 171.6(6) ?
    N11 C12 C13 C14 . . . . 0.9(13) ?
    N11 C12 C13 C1 . . . . 179.9(8) ?
    O1 C1 C13 C12 . . . . -14.4(12) ?
    O2 C1 C13 C12 . . . . 164.9(7) ?
    O1 C1 C13 C14 . . . . 164.7(8) ?
    O2 C1 C13 C14 . . . . -16.1(11) ?
    C12 C13 C14 C15 . . . . 1.4(12) ?
    C1 C13 C14 C15 . . . . -177.6(8) ?
    C13 C14 C15 C16 . . . . -2.1(13) ?
    C12 N11 C16 C15 . . . . 1.8(14) ?
    Ag1 N11 C16 C15 . . . . -172.7(7) ?
    C14 C15 C16 N11 . . . . 0.6(14) ?
    O3 C4 C21 C22 . . . . 8.2(13) ?
    O4 C4 C21 C22 . . . . -171.7(7) ?
    O3 C4 C21 C26 . . . . -170.4(9) ?
    O4 C4 C21 C26 . . . . 9.7(12) ?
    C26 C21 C22 N23 . . . . 1.0(13) ?
    C4 C21 C22 N23 . . . . -177.7(8) ?
    C21 C22 N23 C24 . . . . 0.2(12) ?
    C21 C22 N23 Ag1 . . . 7_576 -170.8(6) ?
    C22 N23 C24 C25 . . . . -0.3(13) ?
    Ag1 N23 C24 C25 7_576 . . . 171.3(7) ?
    N23 C24 C25 C26 . . . . -1.0(14) ?
    C24 C25 C26 C21 . . . . 2.1(14) ?
    C22 C21 C26 C25 . . . . -2.2(13) ?
    C4 C21 C26 C25 . . . . 176.4(8) ?
data_global
_journal_date_recd_electronic     2012-04-19
_journal_date_accepted     2012-04-24
_journal_name_full     'Acta Crystallographica, Section E'
_journal_year     2012
_journal_volume     68
_journal_issue      5
_journal_page_first     m705
_journal_page_last     m705
_journal_paper_category     QM
_journal_paper_doi     10.1107/S1600536812018399
_journal_coeditor_code     FF2064
_publ_contact_author_name     'Iv\'an Brito'
_publ_contact_author_address
;
Departamento de Qu\'imica
Facultad de Ciencias B\'asicas
Universidad de Antofagasta
Casilla 170
Antofagasta
Chile
;
_publ_contact_author_email     'ivanbritob@yahoo.com'
_publ_contact_author_fax     '56-55-637457'
_publ_contact_author_phone     '56-55-637814'
_publ_section_title
;
Poly[[\m-ethane-1,2-diyl
bis(pyridine-3-carboxylate)](\m-tetrafluoridoborato)silver(I)]
;
loop_
    _publ_author_name
    _publ_author_footnote
    _publ_author_address
    'Vallejos, Javier' .
;
Departamento de Qu\'imica
Facultad de Ciencias B\'asicas
Universidad de Antofagasta
Casilla 170
Antofagasta
Chile
;
    'Brito, Iv\'an' .
;
Departamento de Qu\'imica
Facultad de Ciencias B\'asicas
Universidad de Antofagasta
Casilla 170
Antofagasta
Chile
;
    'C\'ardenas, Alejandro' .
;
Departamento de F\'isica
Facultad de Ciencias B\'asicas
Universidad de Antofagasta
Casilla 170
Antofagasta
Chile
;
    'Bolte, Michael' .
;
Institut f\"ur Anorganische Chemie der Goethe-Universit\"at Frankfurt,
Max-von-Laue-Strasse 7, D-60438 Frankfurt am Main, Germany
;
