# Supplementary material for: Poly[[μ-ethane-1,2-diyl bis­(pyridine-3-carboxyl­ate)](μ-tetra­fluorido­borato)silver(I)]
Source: Acta Crystallogr Sect E Struct Rep Online. 2012 Apr 28;68(Pt 5):m705. doi: 10.1107/S1600536812018399 (PMC3344420; doi:10.1107/S1600536812018399)
Supplement: Supplementary file 2 [file e-68-0m705-Isup2.hkl]

# 
# h,k,l, Fc-squared, Fo-squared, sigma(Fo-squared) and status flag 
# 
data_I
_shelx_title ' ib5 in Pbca' 
_shelx_refln_list_code          4 
_shelx_F_calc_maximum      485.11 
_exptl_crystal_F_000      1840.00 
_reflns_d_resolution_high  0.8401 
 
loop_ 
 _symmetry_equiv_pos_as_xyz 
 'x, y, z' 
 '-x+1/2, -y, z+1/2' 
 '-x, y+1/2, -z+1/2' 
 'x+1/2, -y+1/2, -z' 
 '-x, -y, -z' 
 'x-1/2, y, -z-1/2' 
 'x, -y-1/2, z-1/2' 
 '-x-1/2, y-1/2, z' 
 
_cell_length_a    15.2667 
_cell_length_b     6.7170 
_cell_length_c    30.8598 
_cell_angle_alpha  90.000 
_cell_angle_beta   90.000 
_cell_angle_gamma  90.000 
 
_shelx_F_squared_multiplier     1.000 
 
loop_ 
 _refln_index_h 
 _refln_index_k 
 _refln_index_l 
 _refln_F_squared_calc 
 _refln_F_squared_meas 
 _refln_F_squared_sigma 
 _refln_observed_status 
   2   0   0   113668.92   122226.31   3768.41 o 
   4   0   0    29276.76    30875.39   2093.55 o 
   6   0   0    65747.52    72093.05   8399.54 o 
   8   0   0    14263.57    17294.37   1451.21 o 
  10   0   0     8806.41     9667.48   1627.06 o 
  12   0   0     3839.62     3506.20    533.48 o 
  14   0   0     1132.90      839.67    451.38 o 
  16   0   0        4.53      174.64    432.31 o 
  18   0   0     2489.00      544.44    506.55 o 
   2   1   0    75677.63    58160.77   6044.65 o 
   4   1   0    79095.97    84989.28   5529.97 o 
   6   1   0    11231.54    14119.30    554.44 o 
   8   1   0     7500.71     7985.34    655.92 o 
  10   1   0    37385.46    43113.74   2519.71 o 
  12   1   0     1003.37      796.90    362.18 o 
  14   1   0     7414.01     6987.88    927.40 o 
  16   1   0     7270.43     6115.07    593.97 o 
  18   1   0     1559.22      977.68    282.81 o 
   0   2   0   126537.82   102363.98  13710.10 o 
   2   2   0     5464.85     4322.14    499.99 o 
   4   2   0    20134.63    19588.99   1472.72 o 
   6   2   0    10643.72    10453.98    938.48 o 
   8   2   0    26325.83    24739.79   3060.70 o 
  10   2   0     1340.76     1260.81    265.61 o 
  12   2   0     4692.65     5654.25    556.42 o 
  14   2   0     1863.47     2254.56    408.39 o 
  16   2   0      205.51      221.23    298.67 o 
   2   3   0     9908.62    10096.23    664.74 o 
   4   3   0    12261.65     9522.92    967.66 o 
   6   3   0      486.34      519.70    280.15 o 
   8   3   0      974.56     1027.98    290.46 o 
  10   3   0     1698.74     1758.54    331.66 o 
  12   3   0      368.41      539.37    300.02 o 
  14   3   0      643.71      251.05    289.29 o 
  16   3   0        4.43      281.49    319.62 o 
   0   4   0     2140.67     1919.32    421.78 o 
   2   4   0      295.71      237.55    284.83 o 
   4   4   0     1919.53     1499.57    271.17 o 
   6   4   0      469.18      647.87    280.59 o 
   8   4   0      190.50      497.84    304.44 o 
  10   4   0      431.80      883.11    345.91 o 
  12   4   0      815.49      772.61    344.10 o 
  14   4   0      328.93      358.11    329.46 o 
   2   5   0      262.08      335.07    280.29 o 
   4   5   0     1348.88     1803.73    287.41 o 
   6   5   0      114.86      380.69    293.15 o 
   8   5   0      473.74      552.29    285.66 o 
  10   5   0      792.21      911.00    349.58 o 
  12   5   0      160.91      299.71    325.02 o 
  14   5   0        2.27      175.51    354.37 o 
   0   6   0     1110.00     1665.56    472.22 o 
   2   6   0      151.14      463.57    278.72 o 
   4   6   0       14.07       90.70    250.22 o 
   6   6   0     1740.90     2020.69    309.92 o 
   8   6   0     1318.86     1728.74    346.42 o 
  10   6   0        8.40      112.31    303.83 o 
  12   6   0     1129.90     1175.71    387.07 o 
   2   7   0     1328.74     1545.43    278.96 o 
   4   7   0     1835.37     2609.64    336.83 o 
   6   7   0      222.68      464.30    298.67 o 
   8   7   0     1025.85      814.00    293.51 o 
   1   1   1     1902.18     1144.38    239.28 o 
   2   1   1      613.36      382.64    216.69 o 
   3   1   1    32967.34    32279.56   1355.99 o 
   4   1   1      238.77      130.92    246.78 o 
   5   1   1     6989.42     6968.07    471.59 o 
   6   1   1     1945.83     1950.34    263.17 o 
   7   1   1     1428.42     1576.09    266.16 o 
   8   1   1     1103.84     1117.09    234.22 o 
   9   1   1     2383.48     2486.52    228.25 o 
  10   1   1     4817.89     5064.41    278.80 o 
  11   1   1       31.08      332.34    209.29 o 
  12   1   1     2029.72     2384.49    239.68 o 
  13   1   1       10.32      235.12    223.68 o 
  14   1   1       66.26      233.12    209.53 o 
  15   1   1     1114.88      846.79    223.03 o 
  16   1   1      867.66      881.11    212.23 o 
  17   1   1       51.29      121.94    195.05 o 
  18   1   1      133.90      118.85    199.58 o 
   0   2   1   235336.19   164578.77  13142.04 o 
   1   2   1     5346.36     4626.33    311.14 o 
   2   2   1    18895.35    16622.93    927.67 o 
   3   2   1      103.11      201.46    221.62 o 
   4   2   1    13319.99    13255.36    498.80 o 
   5   2   1    15577.97    14576.59    858.60 o 
   6   2   1     9763.41     8572.80    742.03 o 
   7   2   1    10375.75    10426.29    657.66 o 
   8   2   1     3336.88     3481.49    214.56 o 
   9   2   1     1810.73     1821.64    207.47 o 
  10   2   1      440.95      582.50    194.00 o 
  11   2   1     8663.45     9533.88    627.02 o 
  12   2   1      281.66      593.47    199.71 o 
  13   2   1     6818.42     7623.25    431.61 o 
  14   2   1      739.78      559.35    187.06 o 
  15   2   1      608.19      653.94    212.78 o 
  16   2   1       35.21      183.27    199.48 o 
  17   2   1      175.29      184.97    200.91 o 
   1   3   1    10462.04     8946.01    638.71 o 
   2   3   1    17199.58    16149.32    849.57 o 
   3   3   1    14916.36    12799.89    754.76 o 
   4   3   1    15180.37    13745.19    672.59 o 
   5   3   1    15485.95    15938.10    647.22 o 
   6   3   1     6527.69     6729.36    393.97 o 
   7   3   1     1828.86     1620.98    193.14 o 
   8   3   1     3517.41     3414.11    266.66 o 
   9   3   1     5564.53     6254.49    246.60 o 
  10   3   1     3742.05     3372.26    201.66 o 
  11   3   1     5825.31     6741.94    319.21 o 
  12   3   1      238.63      468.44    205.06 o 
  13   3   1      328.48      414.02    197.62 o 
  14   3   1     1846.09     1524.21    205.35 o 
  15   3   1     1213.96     1072.41    189.80 o 
  16   3   1     1904.25     1616.12    206.15 o 
   0   4   1    13003.10    10626.85    695.93 o 
   1   4   1     6144.20     5824.61    239.12 o 
   2   4   1     3768.20     3608.26    227.21 o 
   3   4   1       16.25      120.87    181.21 o 
   4   4   1     2048.39     2235.19    186.03 o 
   5   4   1     4698.30     4264.68    292.20 o 
   6   4   1     5110.14     4939.60    218.61 o 
   7   4   1     7847.92     7712.54    415.99 o 
   8   4   1     6026.08     5422.96    290.71 o 
   9   4   1     1548.50     1862.81    274.84 o 
  10   4   1      723.92      857.09    244.54 o 
  11   4   1     2455.02     2499.63    244.82 o 
  12   4   1     5908.48     6045.82    389.99 o 
  13   4   1     3279.82     2954.90    241.24 o 
  14   4   1     1533.87     1468.68    220.92 o 
  15   4   1      173.79      148.33    205.96 o 
   1   5   1      700.50      643.03    188.35 o 
   2   5   1     3832.91     3416.05    183.87 o 
   3   5   1     5598.75     6047.41    227.04 o 
   4   5   1     5853.86     6464.82    248.38 o 
   5   5   1     1256.39     1140.60    195.55 o 
   6   5   1      190.95      278.68    189.73 o 
   7   5   1      662.98      785.04    190.95 o 
   8   5   1     3107.61     3447.34    230.77 o 
   9   5   1     2414.23     2573.61    222.91 o 
  10   5   1     1870.11     2120.17    255.62 o 
  11   5   1     1920.71     1892.39    254.46 o 
  12   5   1      194.00      209.63    211.52 o 
  13   5   1      219.43      260.32    249.47 o 
  14   5   1      304.13      290.45    258.92 o 
   0   6   1      115.13      174.24    247.04 o 
   1   6   1      596.38      665.37    193.33 o 
   2   6   1       36.88       95.63    188.46 o 
   3   6   1      104.40      372.60    169.41 o 
   4   6   1      178.80      227.12    200.27 o 
   5   6   1      368.15      299.12    179.58 o 
   6   6   1      972.40     1049.28    189.12 o 
   7   6   1      808.67     1147.15    202.31 o 
   8   6   1      548.98      449.67    200.33 o 
   9   6   1      137.51      395.66    220.51 o 
  10   6   1      190.47      183.26    247.14 o 
  11   6   1      412.08      451.92    232.98 o 
  12   6   1      233.86      168.21    278.12 o 
   1   7   1       79.78      191.42    176.72 o 
   2   7   1       25.05      199.53    198.90 o 
   3   7   1      299.38      494.03    201.22 o 
   4   7   1       56.78      219.38    189.61 o 
   5   7   1       15.16       82.12    209.00 o 
   6   7   1        4.57      118.70    205.51 o 
   7   7   1      204.43      147.22    207.97 o 
   8   7   1        7.89       74.86    226.32 o 
   2   0   2      126.72       87.08    369.41 o 
   3   0   2    23217.77    29413.03   2100.56 o 
   4   0   2      190.23      332.17    389.31 o 
   5   0   2    13132.57    13629.18    929.24 o 
   6   0   2      947.04      700.23    349.62 o 
   7   0   2   105959.17   118874.60   9153.96 o 
   8   0   2       28.83      222.27    310.81 o 
   9   0   2     7007.49     7600.68    577.50 o 
  10   0   2      156.66      443.05    330.82 o 
  11   0   2    17160.22    21049.54    846.22 o 
  12   0   2       10.36      496.56    354.02 o 
  13   0   2    20443.04    21127.50   2292.02 o 
  14   0   2       58.06       48.10    331.20 o 
  15   0   2     2723.99     1726.21    349.20 o 
  16   0   2       18.32     -270.07    270.07 o 
  17   0   2      274.43      568.06    386.17 o 
  18   0   2        3.81       97.18    372.39 o 
   1   1   2     5859.64     4318.22    285.86 o 
   2   1   2      290.50      254.80    238.74 o 
   3   1   2   155755.11   155671.39   5601.20 o 
   4   1   2      802.80      685.22    275.57 o 
   5   1   2    39567.09    37213.41   2209.72 o 
   6   1   2       18.67       12.67    251.75 o 
   7   1   2     1769.57     1999.74    246.69 o 
   8   1   2        1.12      166.42    212.17 o 
   9   1   2    14786.75    17676.64    831.25 o 
  10   1   2      861.71      870.46    215.44 o 
  11   1   2    12429.90    12258.89    551.69 o 
  12   1   2      494.50      627.61    209.39 o 
  13   1   2       31.83      103.71    208.56 o 
  14   1   2      687.82      480.58    225.17 o 
  15   1   2     3493.37     3267.82    280.50 o 
  16   1   2        0.01      127.24    209.70 o 
  17   1   2     1868.72     1598.86    297.70 o 
  18   1   2       16.35      258.56    248.95 o 
   0   2   2    79887.31    67900.74   5149.29 o 
   1   2   2    88446.78    72233.94   4302.70 o 
   2   2   2    10098.70     9388.79    626.15 o 
   3   2   2      131.75      582.92    228.68 o 
   4   2   2       95.32      211.63    200.41 o 
   5   2   2     4870.55     5155.91    330.04 o 
   6   2   2      303.62      533.63    208.63 o 
   7   2   2    19998.59    19968.64    958.72 o 
   8   2   2      581.91      831.23    215.30 o 
   9   2   2     1702.58     1896.15    197.99 o 
  10   2   2       38.68      356.60    215.20 o 
  11   2   2     6780.94     7559.74    508.31 o 
  12   2   2      702.32      875.88    184.89 o 
  13   2   2     4973.41     5092.02    441.05 o 
  14   2   2      615.03      822.72    197.63 o 
  15   2   2      204.48      192.81    185.46 o 
  16   2   2        3.94      277.65    194.69 o 
  17   2   2      464.09      522.21    215.56 o 
   1   3   2     4137.23     4129.26    232.91 o 
   2   3   2     5541.66     4929.25    256.90 o 
   3   3   2     8285.05     7672.48    253.29 o 
   4   3   2      107.96      361.38    194.19 o 
   5   3   2     1505.04     1484.40    186.91 o 
   6   3   2     4691.89     4842.60    269.26 o 
   7   3   2     2744.55     2818.05    219.51 o 
   8   3   2     1558.16     1488.85    209.71 o 
   9   3   2     2966.20     3045.12    222.70 o 
  10   3   2       16.57       74.61    180.34 o 
  11   3   2     1922.93     2102.01    224.30 o 
  12   3   2     1152.70     1385.57    207.58 o 
  13   3   2        0.03      173.55    195.29 o 
  14   3   2      282.12      516.80    219.52 o 
  15   3   2      783.35      768.67    204.39 o 
  16   3   2      143.83       39.88    216.13 o 
   0   4   2    12459.86     9982.46    749.11 o 
   1   4   2       49.25       57.64    185.93 o 
   2   4   2        0.50       56.41    174.15 o 
   3   4   2       64.37      335.63    194.71 o 
   4   4   2      591.93      562.34    189.60 o 
   5   4   2       12.25       96.46    181.71 o 
   6   4   2      103.15      151.99    170.22 o 
   7   4   2        6.20      120.12    203.61 o 
   8   4   2        4.85      102.50    197.53 o 
   9   4   2      113.96      296.49    237.13 o 
  10   4   2      271.13      333.94    218.93 o 
  11   4   2      244.42      571.13    228.81 o 
  12   4   2       17.08      355.72    231.41 o 
  13   4   2        0.04      299.63    207.41 o 
  14   4   2      551.69      712.49    222.18 o 
  15   4   2       56.82      -78.78    247.27 o 
   1   5   2      246.48      397.94    187.44 o 
   2   5   2      198.99      365.00    206.79 o 
   3   5   2     2229.86     2111.82    186.79 o 
   4   5   2        0.63      -86.35    179.71 o 
   5   5   2     1484.29     1473.35    188.42 o 
   6   5   2     1792.04     1885.20    209.67 o 
   7   5   2      106.23      400.47    197.19 o 
   8   5   2      236.04      270.36    211.48 o 
   9   5   2      241.45      554.36    206.20 o 
  10   5   2      174.04      298.97    229.56 o 
  11   5   2      509.07      631.08    240.02 o 
  12   5   2      221.66      469.82    251.59 o 
  13   5   2       76.14      -38.55    250.43 o 
  14   5   2      138.67      369.55    248.21 o 
   0   6   2       47.64       18.83    290.23 o 
   1   6   2     3230.43     3624.52    207.10 o 
   2   6   2       37.42      293.78    173.83 o 
   3   6   2      122.91      328.26    188.90 o 
   4   6   2       63.12       62.94    201.88 o 
   5   6   2     1436.91     1694.80    200.14 o 
   6   6   2      204.38      430.46    195.27 o 
   7   6   2     2287.00     2320.17    196.66 o 
   8   6   2        1.60      292.42    206.66 o 
   9   6   2       37.24      336.38    207.08 o 
  10   6   2      119.24      180.82    219.16 o 
  11   6   2      368.31      467.26    252.37 o 
   1   7   2      103.03      179.85    193.47 o 
   2   7   2        1.76      178.98    192.92 o 
   3   7   2     1337.63     1532.61    197.57 o 
   4   7   2        0.52      224.98    206.56 o 
   5   7   2      517.90      709.69    207.08 o 
   6   7   2        0.36      302.92    198.33 o 
   7   7   2       90.72      348.56    221.98 o 
   8   7   2        3.07      -45.28    232.66 o 
   1   1   3     2915.88     2098.01    262.81 o 
   2   1   3     2819.60     2475.38    265.85 o 
   3   1   3    33291.91    31704.15   1255.40 o 
   4   1   3     1425.59     1370.26    252.16 o 
   5   1   3     5617.41     5783.51    315.69 o 
   6   1   3        0.40      127.24    234.08 o 
   7   1   3      304.03      302.15    249.92 o 
   8   1   3     3963.28     4829.20    278.67 o 
   9   1   3     2188.32     2207.33    231.01 o 
  10   1   3     3438.22     3608.64    240.47 o 
  11   1   3      291.89      441.51    215.48 o 
  12   1   3     1809.84     1740.39    216.70 o 
  13   1   3      848.88      758.99    234.27 o 
  14   1   3      240.15      213.08    206.02 o 
  15   1   3     1198.00     1039.84    231.06 o 
  16   1   3      634.17      536.89    221.34 o 
  17   1   3      101.68      232.30    203.67 o 
   0   2   3    11135.33     9700.50    784.86 o 
   1   2   3    52544.41    40249.66   3038.06 o 
   2   2   3    17372.71    11968.31    566.69 o 
   3   2   3        0.45      138.06    203.59 o 
   4   2   3     5704.49     5622.00    252.75 o 
   5   2   3     5833.45     6055.26    289.85 o 
   6   2   3    18432.62    17585.06   1298.63 o 
   7   2   3     7414.17     6798.55    389.32 o 
   8   2   3     2042.33     2101.02    207.42 o 
   9   2   3     2060.42     1889.80    199.81 o 
  10   2   3       20.20      305.92    213.09 o 
  11   2   3     4602.67     4808.64    294.00 o 
  12   2   3     3926.61     3967.22    245.25 o 
  13   2   3     1674.04     1513.84    191.00 o 
  14   2   3      997.83     1037.42    186.43 o 
  15   2   3      110.83       67.44    211.18 o 
  16   2   3       23.88      134.51    177.74 o 
  17   2   3      165.67      171.28    190.92 o 
   1   3   3     8358.64     7087.01    455.18 o 
   2   3   3     8750.62     7278.17    469.79 o 
   3   3   3     9840.59     8892.94    423.91 o 
   4   3   3     8480.10     7735.94    393.55 o 
   5   3   3     7558.71     6515.68    436.48 o 
   6   3   3       14.98      172.74    174.00 o 
   7   3   3     3361.80     2809.74    207.41 o 
   8   3   3    10554.43    11422.23    643.50 o 
   9   3   3     5690.40     6443.30    350.56 o 
  10   3   3     4791.01     4647.00    313.84 o 
  11   3   3     2577.60     2538.31    200.57 o 
  12   3   3     2742.30     2753.24    215.07 o 
  13   3   3        8.77      314.59    209.32 o 
  14   3   3      714.37      432.68    203.03 o 
  15   3   3      618.75      464.84    218.27 o 
  16   3   3     1468.14     1322.73    217.56 o 
   0   4   3    28245.92    28415.32   1227.78 o 
   1   4   3    22129.86    20678.30   1185.47 o 
   2   4   3    10445.05     9627.70    440.03 o 
   3   4   3      406.01      437.01    180.24 o 
   4   4   3     4599.74     4338.32    217.75 o 
   5   4   3     4556.11     4441.95    223.00 o 
   6   4   3     8213.62     7927.12    297.10 o 
   7   4   3     5354.63     4712.95    287.77 o 
   8   4   3     4451.19     4431.71    234.08 o 
   9   4   3     1156.05     1107.98    221.97 o 
  10   4   3        0.37       29.78    237.56 o 
  11   4   3      164.89      384.31    215.40 o 
  12   4   3      641.69      741.39    211.58 o 
  13   4   3       46.75      396.86    213.97 o 
  14   4   3      690.64      834.07    228.83 o 
  15   4   3      149.93      142.62    218.47 o 
   1   5   3      289.18      321.80    206.30 o 
   2   5   3     7478.50     7358.23    288.43 o 
   3   5   3     3370.16     3614.29    213.41 o 
   4   5   3     5689.09     5509.43    339.07 o 
   5   5   3     2019.59     2030.45    209.08 o 
   6   5   3      803.68      872.46    197.44 o 
   7   5   3        5.28       59.39    190.97 o 
   8   5   3      620.01      893.26    224.20 o 
   9   5   3      744.14      802.80    204.32 o 
  10   5   3      747.60      677.83    233.73 o 
  11   5   3      271.97      629.94    245.19 o 
  12   5   3        0.74      280.07    267.04 o 
  13   5   3        1.01      219.11    251.57 o 
  14   5   3      219.27      338.49    251.73 o 
   0   6   3     3746.06     3828.90    307.83 o 
   1   6   3     1904.93     1908.71    195.43 o 
   2   6   3      199.01      273.72    185.29 o 
   3   6   3       16.03      201.57    192.86 o 
   4   6   3      203.38      346.71    182.93 o 
   5   6   3      299.66      488.85    194.64 o 
   6   6   3      668.78      800.23    195.19 o 
   7   6   3      300.61      476.16    207.46 o 
   8   6   3      490.30      556.97    206.04 o 
   9   6   3        2.49       72.28    214.50 o 
  10   6   3       49.04       45.66    223.62 o 
  11   6   3       74.19       92.51    226.99 o 
   1   7   3        3.50      131.24    171.79 o 
   2   7   3      102.76      176.74    187.72 o 
   3   7   3       41.76      199.00    202.89 o 
   4   7   3       96.31      361.80    206.99 o 
   5   7   3      192.96      417.39    216.07 o 
   6   7   3      208.41      136.73    201.14 o 
   7   7   3        7.91       91.17    206.92 o 
   8   7   3       10.79      218.53    231.40 o 
   0   0   4    62049.07    67904.26   7369.57 o 
   1   0   4      172.57      245.39    584.71 o 
   2   0   4     1649.16     1461.96    454.90 o 
   3   0   4     2873.45     2337.57    412.37 o 
   4   0   4     5125.44     4515.98    421.90 o 
   5   0   4     1194.29      628.92    397.03 o 
   6   0   4   130715.80   159361.81   3520.27 o 
   7   0   4      126.48       24.35    366.92 o 
   8   0   4    20099.43    23137.99    603.01 o 
   9   0   4     2223.09     2276.12    320.45 o 
  10   0   4     1662.54     1832.49    345.08 o 
  11   0   4      288.24      619.52    326.19 o 
  12   0   4    26650.91    34773.95   2226.59 o 
  13   0   4     1093.80     1012.16    321.71 o 
  14   0   4    12915.58    14293.55   1558.40 o 
  15   0   4       67.26      211.45    336.70 o 
  16   0   4        3.04      411.58    348.21 o 
  17   0   4       53.33      398.69    340.57 o 
  18   0   4      898.24      311.90    343.50 o 
   1   1   4     1641.62     1271.23    276.12 o 
   2   1   4     3386.70     3010.52    301.83 o 
   3   1   4     3684.06     3595.37    305.60 o 
   4   1   4   112481.43   111874.45   5381.63 o 
   5   1   4       44.28      152.27    226.30 o 
   6   1   4     2677.40     3704.00    276.03 o 
   7   1   4     2610.70     2577.12    253.93 o 
   8   1   4    20321.19    23451.83   1186.02 o 
   9   1   4       31.35       83.76    233.16 o 
  10   1   4    21181.37    24489.93    938.37 o 
  11   1   4      554.03      566.96    205.79 o 
  12   1   4    14164.81    16338.33   1216.82 o 
  13   1   4       14.50       59.41    215.78 o 
  14   1   4      645.57      826.73    230.19 o 
  15   1   4       67.29      244.59    197.60 o 
  16   1   4     4214.54     4273.40    343.23 o 
  17   1   4      103.01      250.46    216.41 o 
   0   2   4      936.38      787.36    380.78 o 
   1   2   4     8471.01     7215.36    379.29 o 
   2   2   4     7414.80     5930.06    269.01 o 
   3   2   4       58.67      158.68    205.68 o 
   4   2   4     6235.50     6431.06    294.87 o 
   5   2   4       53.81      171.42    215.93 o 
   6   2   4    18020.16    18997.27    887.30 o 
   7   2   4     1652.98     1832.36    222.58 o 
   8   2   4    18413.79    22061.26    610.90 o 
   9   2   4      247.26      464.01    206.77 o 
  10   2   4       10.91      305.40    200.20 o 
  11   2   4      373.22      369.46    194.41 o 
  12   2   4     2497.09     2499.15    213.46 o 
  13   2   4     1157.27     1254.75    221.40 o 
  14   2   4     5764.65     5423.06    346.79 o 
  15   2   4        2.94      162.11    181.25 o 
  16   2   4       67.33      199.61    203.83 o 
  17   2   4       78.78      288.92    201.61 o 
   1   3   4     1857.21     1614.60    210.22 o 
   2   3   4     6459.72     5736.58    314.77 o 
   3   3   4      533.41      584.49    197.46 o 
   4   3   4     6704.30     5675.36    315.76 o 
   5   3   4      278.96      387.79    203.11 o 
   6   3   4       28.51      354.56    195.24 o 
   7   3   4      160.41      139.06    188.86 o 
   8   3   4     1047.73     1215.40    216.74 o 
   9   3   4      523.84      657.23    217.76 o 
  10   3   4      373.71      539.04    214.96 o 
  11   3   4        8.92      226.25    213.14 o 
  12   3   4      400.97      571.52    197.18 o 
  13   3   4       90.49      135.25    187.83 o 
  14   3   4      443.15      501.74    205.86 o 
  15   3   4       23.77      188.63    200.30 o 
  16   3   4      246.38      456.17    208.78 o 
   0   4   4      290.37      255.74    252.83 o 
   1   4   4     2839.91     2316.64    209.87 o 
   2   4   4      185.11      256.54    194.20 o 
   3   4   4     2151.51     2119.22    194.52 o 
   4   4   4      794.02      829.86    192.12 o 
   5   4   4     1549.79     1450.60    188.21 o 
   6   4   4       10.31      266.88    176.33 o 
   7   4   4       33.39      149.38    183.31 o 
   8   4   4       59.19      223.12    196.99 o 
   9   4   4      191.94      272.15    221.41 o 
  10   4   4      336.57      597.38    219.19 o 
  11   4   4      173.53      353.68    218.43 o 
  12   4   4        3.12       72.65    214.07 o 
  13   4   4       70.29       74.35    225.12 o 
  14   4   4        1.15      257.30    244.87 o 
  15   4   4      376.82      400.18    226.48 o 
   1   5   4     1106.95     1173.24    201.42 o 
   2   5   4      342.45      419.80    194.15 o 
   3   5   4      489.46      544.42    187.75 o 
   4   5   4     1478.77     1561.61    198.56 o 
   5   5   4      340.93      615.83    202.68 o 
   6   5   4        1.08      191.66    180.19 o 
   7   5   4      160.65      274.05    179.05 o 
   8   5   4       34.83      218.42    199.47 o 
   9   5   4       20.12      153.26    193.87 o 
  10   5   4      751.91      951.48    238.91 o 
  11   5   4      302.24      374.29    251.14 o 
  12   5   4      292.90      366.02    222.46 o 
  13   5   4      411.37      355.89    243.68 o 
  14   5   4       20.74      307.87    277.17 o 
   0   6   4     5275.15     5318.84    356.79 o 
   1   6   4      634.02      351.08    171.21 o 
   2   6   4      447.33      543.42    186.71 o 
   3   6   4       55.85      358.76    189.08 o 
   4   6   4       11.20      246.85    184.70 o 
   5   6   4      117.48      179.67    203.23 o 
   6   6   4      702.48      799.14    225.42 o 
   7   6   4        0.04      120.03    203.61 o 
   8   6   4      789.93      977.28    223.08 o 
   9   6   4       22.78      135.24    214.06 o 
  10   6   4        1.98      325.19    218.44 o 
  11   6   4        0.19     -172.48    247.66 o 
   1   7   4       28.06       74.56    189.70 o 
   2   7   4     1405.74     1755.59    207.77 o 
   3   7   4        0.16      178.94    176.15 o 
   4   7   4     1771.53     2274.07    213.02 o 
   5   7   4       12.31      295.12    209.25 o 
   6   7   4      524.57      554.20    204.31 o 
   7   7   4        0.53      239.72    204.31 o 
   8   7   4       82.55       86.34    208.67 o 
   1   1   5        2.21       86.53    254.02 o 
   2   1   5     2021.42     1896.83    301.90 o 
   3   1   5     5860.14     5792.62    327.73 o 
   4   1   5     4685.71     3782.79    315.98 o 
   5   1   5      238.03      350.84    271.66 o 
   6   1   5        1.68      212.15    216.12 o 
   7   1   5      412.27      195.29    209.87 o 
   8   1   5     1078.88     1158.79    243.34 o 
   9   1   5     3644.77     3766.19    227.62 o 
  10   1   5     1538.93     1741.99    231.79 o 
  11   1   5     1240.56     1209.94    231.48 o 
  12   1   5     1994.08     2267.68    260.48 o 
  13   1   5     1155.51     1091.80    247.20 o 
  14   1   5       14.77      149.69    205.41 o 
  15   1   5      516.13      979.38    227.34 o 
  16   1   5       46.35      243.05    209.14 o 
  17   1   5      167.90      402.72    217.29 o 
   0   2   5     8696.27    10529.58    674.26 o 
   1   2   5    16860.42    14405.63    832.98 o 
   2   2   5      314.58      295.79    213.83 o 
   3   2   5        0.74       66.79    209.22 o 
   4   2   5     2010.90     2022.12    219.96 o 
   5   2   5    37881.13    35902.00   1965.54 o 
   6   2   5     8141.64     9058.75    279.99 o 
   7   2   5     6028.81     5464.26    420.27 o 
   8   2   5     4451.50     4334.31    230.12 o 
   9   2   5      254.61      350.61    194.53 o 
  10   2   5       42.07      270.62    196.07 o 
  11   2   5      721.21      838.74    177.81 o 
  12   2   5     7019.60     7315.33    465.32 o 
  13   2   5      669.78      875.68    225.96 o 
  14   2   5     2859.61     2776.36    218.01 o 
  15   2   5     1378.23     1208.12    234.27 o 
  16   2   5      100.40      229.74    189.81 o 
  17   2   5       40.82      122.93    198.42 o 
   1   3   5     6631.48     5775.79    289.81 o 
   2   3   5     4861.84     4931.64    250.24 o 
   3   3   5     6060.98     5578.03    242.83 o 
   4   3   5    21657.62    17972.83    974.04 o 
   5   3   5    20834.95    20908.12   1038.79 o 
   6   3   5      942.36     1152.59    185.96 o 
   7   3   5       47.34      354.46    199.40 o 
   8   3   5     2390.02     2323.36    223.63 o 
   9   3   5     2144.21     2213.50    230.59 o 
  10   3   5     1504.51     1622.13    219.20 o 
  11   3   5     2798.29     3073.39    247.18 o 
  12   3   5     1982.41     2278.27    242.98 o 
  13   3   5       96.31      320.28    225.22 o 
  14   3   5      266.42      619.04    224.91 o 
  15   3   5     1688.21     1336.97    219.92 o 
  16   3   5      960.48      951.69    230.22 o 
   0   4   5    10110.21     7667.68    563.29 o 
   1   4   5    10171.24     9248.05    431.63 o 
   2   4   5     3438.72     3045.23    202.06 o 
   3   4   5     1012.45      850.65    203.04 o 
   4   4   5      337.94      351.61    173.80 o 
   5   4   5     4052.13     3758.04    241.26 o 
   6   4   5     2982.80     2880.09    196.44 o 
   7   4   5     5444.78     5557.11    315.34 o 
   8   4   5     3542.61     3696.19    224.11 o 
   9   4   5      601.28      919.46    223.85 o 
  10   4   5      177.38      349.00    208.84 o 
  11   4   5     1403.51     1412.62    211.30 o 
  12   4   5     1649.51     1569.60    242.46 o 
  13   4   5     1548.56     1541.91    264.24 o 
  14   4   5      907.90      910.02    233.38 o 
  15   4   5      548.51      403.42    242.00 o 
   1   5   5     1069.85     1091.75    209.51 o 
   2   5   5     2118.66     2089.24    189.28 o 
   3   5   5     4347.89     4533.62    263.02 o 
   4   5   5     3477.45     3643.72    200.82 o 
   5   5   5     1473.96     1373.57    194.12 o 
   6   5   5      192.93      218.02    185.83 o 
   7   5   5      174.65      212.38    180.67 o 
   8   5   5      737.01      833.19    195.10 o 
   9   5   5     2651.34     3264.49    237.41 o 
  10   5   5     1310.60     1515.91    257.06 o 
  11   5   5      751.80     1031.01    236.42 o 
  12   5   5      712.71      891.54    233.44 o 
  13   5   5        1.00       34.04    261.27 o 
   0   6   5      119.89      263.97    267.95 o 
   1   6   5     2707.10     2907.48    206.57 o 
   2   6   5        0.56      -20.85    194.51 o 
   3   6   5      122.22      242.88    181.74 o 
   4   6   5       13.85      163.77    183.93 o 
   5   6   5      158.27      316.41    184.16 o 
   6   6   5      242.81      245.86    184.82 o 
   7   6   5      666.74      902.22    220.29 o 
   8   6   5      597.71      530.48    210.76 o 
   9   6   5      355.81      476.38    214.60 o 
  10   6   5        7.39      302.04    221.83 o 
  11   6   5       15.21      365.55    223.40 o 
   1   7   5      305.13      454.61    192.23 o 
   2   7   5       12.08       58.05    195.75 o 
   3   7   5      356.04      428.69    199.47 o 
   4   7   5        2.67      239.57    191.60 o 
   5   7   5       49.57      159.96    204.25 o 
   6   7   5       44.11      223.88    209.57 o 
   7   7   5        0.25      252.11    208.19 o 
   8   7   5        0.50      420.36    231.99 o 
   0   0   6     1364.72     1702.53    579.23 o 
   1   0   6   136431.94   149853.02   9192.15 o 
   2   0   6       97.38      234.04    600.72 o 
   3   0   6      146.37      404.87    441.05 o 
   4   0   6       23.74      137.07    421.85 o 
   5   0   6    54884.68    63046.33   1007.00 o 
   6   0   6    12011.66    10901.55   1246.08 o 
   7   0   6    43072.30    50307.04   1969.23 o 
   8   0   6       29.51      437.28    308.80 o 
   9   0   6      100.54      106.09    321.75 o 
  10   0   6      153.02      586.92    369.21 o 
  11   0   6      140.82      549.28    298.63 o 
  12   0   6     1740.98     1662.36    299.08 o 
  13   0   6     1403.84     1576.89    378.86 o 
  14   0   6        6.18      230.75    299.44 o 
  15   0   6     5348.77     3948.02    658.51 o 
  16   0   6       15.12      301.98    304.98 o 
  17   0   6      102.06       89.14    300.41 o 
   2   1   6      440.27      646.45    280.38 o 
   3   1   6    30484.03    30957.52   1792.50 o 
   4   1   6     1024.62      770.97    281.67 o 
   5   1   6    18704.41    20871.09    845.74 o 
   6   1   6      545.10      665.16    210.29 o 
   7   1   6     2095.92     2915.38    224.74 o 
   8   1   6       65.53      419.03    197.31 o 
   9   1   6    12315.82    12558.40    573.86 o 
  10   1   6     2137.10     2148.05    216.76 o 
  11   1   6    13839.11    16777.79    778.31 o 
  12   1   6     1070.73      966.57    204.12 o 
  13   1   6     1551.05     1401.77    220.00 o 
  14   1   6      205.14      100.51    206.47 o 
  15   1   6     2945.71     2760.88    249.52 o 
  16   1   6      150.32      264.95    213.77 o 
  17   1   6     2760.04     2767.27    362.89 o 
   0   2   6     6260.81     5320.90    379.96 o 
   1   2   6    15038.73    12981.43    597.04 o 
   2   2   6     1992.01     1582.38    240.55 o 
   3   2   6        9.91       90.71    217.93 o 
   4   2   6      577.07      531.90    211.81 o 
   5   2   6    20878.80    21518.72    964.75 o 
   6   2   6     1748.14     1519.60    205.85 o 
   7   2   6    17092.74    18294.99    914.98 o 
   8   2   6       58.10      373.62    202.07 o 
   9   2   6      679.40      700.14    185.14 o 
  10   2   6       92.22      345.33    198.74 o 
  11   2   6      856.94      851.93    202.51 o 
  12   2   6      645.97      857.14    205.33 o 
  13   2   6     2127.37     2336.74    218.70 o 
  14   2   6     1101.84     1074.13    209.62 o 
  15   2   6     2203.31     2075.55    207.37 o 
  16   2   6       75.99      140.15    191.99 o 
  17   2   6        0.97      271.52    205.32 o 
   1   3   6     1116.08     1186.09    191.87 o 
   2   3   6     1697.29     1598.62    206.20 o 
   3   3   6     3752.59     3386.37    211.78 o 
   4   3   6     1641.19     1472.60    185.63 o 
   5   3   6     6178.47     5070.78    306.63 o 
   6   3   6     1586.71     1518.14    187.63 o 
   7   3   6      231.56      479.58    207.57 o 
   8   3   6      608.72      915.05    221.09 o 
   9   3   6     2481.77     2190.21    222.63 o 
  10   3   6       27.11       25.21    214.37 o 
  11   3   6      516.73      582.05    202.07 o 
  12   3   6       54.50      -30.51    221.35 o 
  13   3   6       43.47      -91.66    196.13 o 
  14   3   6      198.76      395.58    198.61 o 
  15   3   6      201.68      530.02    215.72 o 
  16   3   6        2.75      -43.68    228.17 o 
   0   4   6    12356.54    12611.03    704.39 o 
   1   4   6      326.27      302.20    193.20 o 
   2   4   6     1165.64     1227.40    213.27 o 
   3   4   6      200.75      349.75    200.97 o 
   4   4   6      714.03      675.70    185.62 o 
   5   4   6      193.22      197.56    194.50 o 
   6   4   6     1235.90     1346.52    201.66 o 
   7   4   6       69.60      253.72    193.10 o 
   8   4   6        8.59      -17.32    184.68 o 
   9   4   6       28.35      185.14    221.30 o 
  10   4   6      177.74      271.52    208.41 o 
  11   4   6       89.31      235.64    200.51 o 
  12   4   6      658.90      659.93    229.28 o 
  13   4   6        6.10      238.20    226.24 o 
  14   4   6      580.30      420.44    214.42 o 
  15   4   6        0.91      419.43    234.66 o 
   1   5   6       55.75      254.37    201.25 o 
   2   5   6        1.82      230.96    188.65 o 
   3   5   6     1545.98     1528.71    195.27 o 
   4   5   6        0.83     -127.37    179.39 o 
   5   5   6      760.06      869.47    187.87 o 
   6   5   6      208.25      361.86    192.18 o 
   7   5   6      303.79      457.60    201.13 o 
   8   5   6      148.54      388.37    216.52 o 
   9   5   6      153.71      426.03    222.04 o 
  10   5   6       15.25       95.86    238.89 o 
  11   5   6      536.86      748.13    249.76 o 
  12   5   6       90.74       49.10    259.52 o 
  13   5   6       24.70      396.28    232.34 o 
   0   6   6      236.31      365.10    265.70 o 
   1   6   6     2226.86     2437.10    201.69 o 
   2   6   6      144.16      215.43    193.84 o 
   3   6   6       60.65       96.24    198.32 o 
   4   6   6        0.02       68.58    207.21 o 
   5   6   6      482.79      840.71    200.11 o 
   6   6   6       25.19      231.29    193.00 o 
   7   6   6     1986.72     2400.71    216.41 o 
   8   6   6       92.01      348.08    214.70 o 
   9   6   6      121.39      311.20    212.82 o 
  10   6   6        7.81       22.28    242.18 o 
  11   6   6      463.70      286.39    258.40 o 
   1   7   6      223.85      455.72    227.36 o 
   2   7   6        0.09      178.38    192.10 o 
   3   7   6     1521.34     1925.01    212.54 o 
   4   7   6       12.21      257.00    196.17 o 
   5   7   6      206.69      426.16    204.23 o 
   6   7   6       31.08       82.71    216.64 o 
   7   7   6      183.11      456.33    206.39 o 
   8   7   6        5.27      445.48    245.61 o 
   1   1   7     1068.84     1122.94    307.27 o 
   2   1   7      908.62      609.03    296.20 o 
   3   1   7     4563.97     4186.75    324.93 o 
   4   1   7     1893.28     1893.16    272.72 o 
   5   1   7      322.55      390.44    245.52 o 
   6   1   7    13377.63    13064.09    836.14 o 
   7   1   7     2602.13     2597.09    210.25 o 
   8   1   7      430.31      752.57    202.86 o 
   9   1   7     3204.04     3575.21    231.03 o 
  10   1   7     1173.09     1261.59    222.02 o 
  11   1   7     1592.04     1648.68    200.86 o 
  12   1   7      935.68      988.11    207.51 o 
  13   1   7      784.55      871.52    206.62 o 
  14   1   7        4.62      135.30    199.42 o 
  15   1   7      790.90      504.04    202.04 o 
  16   1   7     1739.49     1462.53    217.08 o 
  17   1   7      460.99      457.64    208.51 o 
   0   2   7    25348.79    21504.08   1110.45 o 
   1   2   7    28804.15    24414.83    833.78 o 
   2   2   7    13805.74    13257.42    420.58 o 
   3   2   7      459.97      553.62    235.64 o 
   4   2   7     1309.64     1187.91    210.48 o 
   5   2   7    12918.26    13410.22    544.94 o 
   6   2   7    11678.89    11210.84    366.69 o 
   7   2   7     5059.37     4639.75    223.95 o 
   8   2   7     2002.03     2120.20    232.12 o 
   9   2   7      324.01      277.86    199.64 o 
  10   2   7      410.55      573.82    200.61 o 
  11   2   7       50.74      249.67    186.94 o 
  12   2   7     1673.75     1724.42    199.16 o 
  13   2   7      252.68      196.25    195.57 o 
  14   2   7      250.09      479.51    204.54 o 
  15   2   7      279.98      432.04    217.68 o 
  16   2   7      115.66      148.96    194.37 o 
  17   2   7       29.13      212.85    223.50 o 
   1   3   7        3.32       78.39    200.44 o 
   2   3   7     6683.95     5870.40    315.04 o 
   3   3   7     3094.37     2358.74    203.58 o 
   4   3   7     4701.34     4408.60    220.16 o 
   5   3   7     4326.11     3934.80    236.66 o 
   6   3   7     3774.15     3972.68    225.91 o 
   7   3   7     3270.64     3002.14    217.08 o 
   8   3   7     3866.88     4342.83    247.36 o 
   9   3   7     2378.19     2596.77    246.56 o 
  10   3   7     6497.10     6744.22    328.90 o 
  11   3   7     4629.32     4440.34    295.08 o 
  12   3   7     5300.72     4771.68    257.52 o 
  13   3   7      926.38     1062.54    205.27 o 
  14   3   7       15.20      159.30    232.49 o 
  15   3   7      708.01      861.66    245.04 o 
  16   3   7     1364.72     1080.67    224.77 o 
   0   4   7      987.99      987.88    279.59 o 
   1   4   7       21.73      210.49    189.72 o 
   2   4   7     1984.43     1582.03    188.40 o 
   3   4   7       21.56      219.65    175.50 o 
   4   4   7      549.04      483.60    208.42 o 
   5   4   7     1449.75     1432.63    186.94 o 
   6   4   7     5890.26     5747.04    289.73 o 
   7   4   7     5232.33     4574.41    251.30 o 
   8   4   7     6388.77     5855.27    222.16 o 
   9   4   7      898.22      929.64    206.56 o 
  10   4   7        0.36      150.20    214.07 o 
  11   4   7      599.22      610.57    202.62 o 
  12   4   7     3591.06     3464.53    238.97 o 
  13   4   7     2949.13     2824.97    233.93 o 
  14   4   7     3054.33     2783.89    233.64 o 
  15   4   7     1116.93      820.98    251.49 o 
   1   5   7       23.65      303.66    192.66 o 
   2   5   7     3079.61     3497.86    223.94 o 
   3   5   7     3548.89     3545.65    194.31 o 
   4   5   7     5756.61     5694.87    209.46 o 
   5   5   7     1243.03     1323.24    209.08 o 
   6   5   7        7.51      240.59    168.90 o 
   7   5   7       81.05      130.37    189.17 o 
   8   5   7      993.95     1183.99    206.03 o 
   9   5   7      450.52      613.71    219.05 o 
  10   5   7      860.99     1047.24    238.19 o 
  11   5   7      216.31      360.88    260.83 o 
  12   5   7      402.79      406.86    234.61 o 
  13   5   7        4.58      212.08    230.37 o 
   0   6   7        7.97      409.84    264.95 o 
   1   6   7      597.53      725.92    191.54 o 
   2   6   7      205.66      254.07    200.23 o 
   3   6   7      104.38      287.77    195.28 o 
   4   6   7       28.48      243.38    187.59 o 
   5   6   7      137.82      411.04    194.95 o 
   6   6   7      537.82      698.73    204.02 o 
   7   6   7      373.60      546.78    218.24 o 
   8   6   7      244.83      272.13    206.14 o 
   9   6   7      138.62      334.68    231.90 o 
  10   6   7        2.92      324.98    223.51 o 
  11   6   7       54.98       89.36    254.68 o 
   1   7   7       92.11      293.19    210.45 o 
   2   7   7       78.32      259.98    215.52 o 
   3   7   7      203.85      256.22    198.76 o 
   4   7   7      133.27      325.09    210.58 o 
   5   7   7        0.12      410.51    205.69 o 
   6   7   7        2.03       91.50    219.67 o 
   7   7   7       96.83      238.89    235.00 o 
   8   7   7       42.66      192.06    219.45 o 
   0   0   8   162882.41   184576.56   7229.22 o 
   1   0   8     2571.31     2475.15    468.51 o 
   2   0   8      815.25      803.83    698.70 o 
   3   0   8        8.50      287.73    507.06 o 
   4   0   8     3840.03     3299.63    492.90 o 
   5   0   8     1207.66      808.27    436.68 o 
   6   0   8    75682.23    86343.45   6011.68 o 
   7   0   8     2480.69     2706.24    397.42 o 
   8   0   8    18679.90    19369.90   1558.38 o 
   9   0   8     1513.04     1228.68    369.35 o 
  10   0   8     1323.58     1401.42    291.74 o 
  11   0   8      238.65      346.52    286.48 o 
  12   0   8     6706.17     6957.00    450.66 o 
  13   0   8      476.82      727.78    373.69 o 
  14   0   8     3364.42     3053.40    335.99 o 
  15   0   8      511.88      737.60    342.83 o 
  16   0   8     1125.26      939.51    315.43 o 
  17   0   8        4.58      534.78    338.19 o 
   1   1   8      273.38      358.98    284.32 o 
   2   1   8    27625.12    29654.35   1110.97 o 
   3   1   8     2854.91     2872.71    299.54 o 
   4   1   8    46518.77    48824.25   2723.39 o 
   5   1   8      668.95      994.20    258.28 o 
   6   1   8    20454.64    23508.23   1445.33 o 
   7   1   8     1449.87     1257.19    231.08 o 
   8   1   8      520.01      767.66    197.37 o 
   9   1   8      468.73      781.59    200.53 o 
  10   1   8    14502.97    16764.15    723.99 o 
  11   1   8        5.56      322.24    197.66 o 
  12   1   8     3641.72     3719.43    223.28 o 
  13   1   8      950.09      797.16    222.32 o 
  14   1   8      107.50      255.62    207.30 o 
  15   1   8        6.17      206.50    206.97 o 
  16   1   8     3751.50     3147.11    250.57 o 
  17   1   8        0.17      105.69    201.51 o 
   0   2   8    16699.81    13589.76    617.69 o 
   1   2   8     2720.16     2677.57    249.67 o 
   2   2   8    21867.78    20878.37    921.24 o 
   3   2   8      649.71      586.92    211.12 o 
   4   2   8      176.73      131.93    212.47 o 
   5   2   8     5173.46     5201.76    228.47 o 
   6   2   8     2646.74     2399.04    222.81 o 
   7   2   8      426.38      343.74    198.92 o 
   8   2   8     8796.96     7581.02    412.12 o 
   9   2   8      212.08      248.46    217.80 o 
  10   2   8      135.77       54.10    211.47 o 
  11   2   8     1978.69     2094.89    233.31 o 
  12   2   8     1763.06     1736.45    208.50 o 
  13   2   8     1130.20     1303.64    227.59 o 
  14   2   8     2476.66     2638.99    255.95 o 
  15   2   8       53.72      176.86    207.77 o 
  16   2   8      181.68      249.06    221.57 o 
  17   2   8       97.42      408.29    222.69 o 
   1   3   8     1005.94      923.94    211.40 o 
   2   3   8     3604.29     3369.66    212.89 o 
   3   3   8     4155.58     4136.06    234.82 o 
   4   3   8     1724.41     1522.31    217.45 o 
   5   3   8      298.09      325.91    205.20 o 
   6   3   8       30.46      226.47    175.59 o 
   7   3   8      132.88      147.31    208.08 o 
   8   3   8     1200.43     1031.92    207.04 o 
   9   3   8      401.00      398.98    188.65 o 
  10   3   8     1379.56     1212.86    196.09 o 
  11   3   8      820.25      986.87    247.33 o 
  12   3   8        6.22      105.85    200.81 o 
  13   3   8      994.86     1050.84    244.94 o 
  14   3   8       42.10      374.25    228.44 o 
  15   3   8       53.75      123.90    222.44 o 
  16   3   8      281.47      225.56    224.18 o 
   0   4   8      697.55      745.61    299.15 o 
   1   4   8       36.43      161.55    183.34 o 
   2   4   8       43.86      295.03    201.62 o 
   3   4   8       51.75      140.88    206.49 o 
   4   4   8      225.08      329.21    197.43 o 
   5   4   8      542.52      728.85    195.29 o 
   6   4   8        0.21      128.71    182.66 o 
   7   4   8      233.31      330.04    186.30 o 
   8   4   8       52.55      148.51    200.09 o 
   9   4   8      445.53      467.78    233.89 o 
  10   4   8      691.89      923.31    204.03 o 
  11   4   8      505.55      617.57    239.74 o 
  12   4   8       34.80      366.22    233.36 o 
  13   4   8      357.65      567.78    225.04 o 
  14   4   8       14.17      358.77    232.07 o 
  15   4   8        6.85      231.42    254.90 o 
   1   5   8      315.06      503.22    187.57 o 
   2   5   8      130.46      250.90    189.58 o 
   3   5   8      247.71      332.86    180.20 o 
   4   5   8     1540.15     1560.99    174.49 o 
   5   5   8      195.19      363.24    197.32 o 
   6   5   8        2.62      208.29    192.37 o 
   7   5   8       19.70      200.60    189.08 o 
   8   5   8       41.01      440.54    214.46 o 
   9   5   8       59.61      157.27    224.67 o 
  10   5   8      371.89      648.61    234.51 o 
  11   5   8        0.44      -16.10    207.74 o 
  12   5   8      217.33      429.44    224.97 o 
  13   5   8       64.05      233.90    221.65 o 
   0   6   8      663.46     1030.72    259.42 o 
   1   6   8     2702.52     2818.74    215.03 o 
   2   6   8      112.61      272.33    192.48 o 
   3   6   8       73.82       96.40    190.87 o 
   4   6   8       48.71      265.76    186.52 o 
   5   6   8        9.91      312.66    185.99 o 
   6   6   8     1151.71     1181.46    194.53 o 
   7   6   8        0.29       55.10    229.53 o 
   8   6   8      626.42      665.24    226.69 o 
   9   6   8        0.01       73.54    205.18 o 
  10   6   8        5.19      349.62    212.15 o 
  11   6   8       52.46      208.48    257.33 o 
   1   7   8       33.79      335.65    192.24 o 
   2   7   8      596.76      913.11    222.54 o 
   3   7   8       87.48      383.11    188.13 o 
   4   7   8     1426.12     1981.64    242.55 o 
   5   7   8        4.52      168.91    208.91 o 
   6   7   8        0.84       60.46    204.75 o 
   7   7   8        0.27       97.08    224.81 o 
   1   1   9      458.37      501.21    270.94 o 
   2   1   9     2284.06     2005.57    320.19 o 
   3   1   9     8151.87     7699.32    316.00 o 
   4   1   9     5071.20     4667.64    310.66 o 
   5   1   9        2.41      137.80    231.84 o 
   6   1   9     5628.98     6535.47    327.16 o 
   7   1   9        1.24      136.39    202.09 o 
   8   1   9     1447.19     1783.91    210.90 o 
   9   1   9     6213.26     6710.55    342.99 o 
  10   1   9       77.27      109.65    189.35 o 
  11   1   9      405.62      670.49    198.83 o 
  12   1   9        3.57      143.03    205.46 o 
  13   1   9       69.61       -2.84    202.84 o 
  14   1   9       46.60      205.18    218.09 o 
  15   1   9      146.48      201.79    197.22 o 
  16   1   9      119.40      171.04    235.05 o 
  17   1   9        1.10       78.87    195.15 o 
   0   2   9     8893.37     7877.14    459.34 o 
   1   2   9     4598.85     3702.86    256.23 o 
   2   2   9       89.41       78.72    214.07 o 
   3   2   9     4480.75     4727.66    266.74 o 
   4   2   9      417.29      493.46    222.87 o 
   5   2   9     7001.21     6239.71    260.78 o 
   6   2   9     3913.11     3611.94    224.68 o 
   7   2   9     8980.40     9146.34    557.72 o 
   8   2   9     2992.44     2440.80    248.53 o 
   9   2   9     4465.28     4608.05    275.45 o 
  10   2   9       27.11      179.54    194.63 o 
  11   2   9     2372.52     2092.07    220.93 o 
  12   2   9      279.58      319.18    241.69 o 
  13   2   9     3815.71     3416.30    333.20 o 
  14   2   9      972.72      949.87    216.89 o 
  15   2   9      874.58      714.56    213.92 o 
  16   2   9      771.35      797.92    233.15 o 
  17   2   9      112.29      427.15    228.06 o 
   1   3   9    11479.33    10634.83    642.69 o 
   2   3   9     4564.44     4561.83    225.32 o 
   3   3   9     9574.44     8203.67    324.25 o 
   4   3   9     7178.17     5421.73    262.37 o 
   5   3   9     6922.07     6280.52    293.65 o 
   6   3   9      531.30      899.27    195.90 o 
   7   3   9      811.88      893.22    190.77 o 
   8   3   9     1340.17     1326.26    210.83 o 
   9   3   9     3008.89     2826.74    218.01 o 
  10   3   9     1654.18     1926.24    225.08 o 
  11   3   9     1957.35     2227.09    213.72 o 
  12   3   9      356.26      338.36    210.52 o 
  13   3   9       33.86      371.12    216.92 o 
  14   3   9      157.32      467.84    236.40 o 
  15   3   9     1714.89     1379.82    219.97 o 
  16   3   9      637.10      643.68    213.59 o 
   0   4   9    19699.65    14956.15    759.41 o 
   1   4   9    21429.97    21408.44    751.70 o 
   2   4   9     4023.51     4088.84    228.37 o 
   3   4   9     1031.13      999.92    202.27 o 
   4   4   9     1591.75     1613.85    227.86 o 
   5   4   9     7687.85     7695.31    308.59 o 
   6   4   9     4046.95     4363.40    228.12 o 
   7   4   9     4701.54     4600.02    215.40 o 
   8   4   9     1501.61     1247.45    192.99 o 
   9   4   9      493.41      827.49    232.06 o 
  10   4   9        3.45       57.85    217.43 o 
  11   4   9      280.06      488.64    229.40 o 
  12   4   9      223.49      411.14    238.96 o 
  13   4   9      701.19      752.42    248.12 o 
  14   4   9      278.71      226.74    230.21 o 
  15   4   9      372.27      341.08    237.62 o 
   1   5   9      266.26      401.80    210.93 o 
   2   5   9      861.49     1135.68    213.37 o 
   3   5   9     2817.73     3162.65    215.15 o 
   4   5   9     1994.22     2151.92    208.95 o 
   5   5   9      584.98      666.06    174.24 o 
   6   5   9       52.51      147.29    204.14 o 
   7   5   9      463.75      292.26    190.98 o 
   8   5   9      988.82     1173.73    211.63 o 
   9   5   9     1835.61     1847.48    223.18 o 
  10   5   9     1592.19     1379.05    231.06 o 
  11   5   9     1845.72     1673.29    229.47 o 
  12   5   9      119.37      218.08    226.09 o 
  13   5   9      410.69      370.17    243.61 o 
   0   6   9     2846.43     3593.89    392.59 o 
   1   6   9       55.80      322.98    197.41 o 
   2   6   9      724.15      965.74    194.13 o 
   3   6   9       30.29      247.82    208.15 o 
   4   6   9      110.10      315.29    204.25 o 
   5   6   9     1484.39     1581.35    206.79 o 
   6   6   9      298.77      473.81    205.22 o 
   7   6   9      850.14     1201.61    205.13 o 
   8   6   9       33.72      239.83    213.84 o 
   9   6   9       82.84      247.53    215.68 o 
  10   6   9       14.75      205.83    214.90 o 
  11   6   9       10.06      156.67    260.90 o 
   1   7   9       29.53      332.02    204.00 o 
   2   7   9      161.81      365.07    222.21 o 
   3   7   9       11.06      203.51    207.24 o 
   4   7   9      127.82       11.86    220.46 o 
   5   7   9       80.40      286.26    200.62 o 
   6   7   9      194.20      191.39    213.24 o 
   7   7   9       28.66      182.62    237.80 o 
   0   0  10    13514.31    12174.46    681.27 o 
   1   0  10    42822.36    45447.03   1634.69 o 
   2   0  10        2.70       54.70    367.98 o 
   3   0  10    31622.60    42545.18   2988.59 o 
   4   0  10       56.50      178.58    391.24 o 
   5   0  10      175.65      821.26    409.74 o 
   6   0  10     1316.86      974.71    391.57 o 
   7   0  10    36391.19    40436.13   4210.87 o 
   8   0  10       38.66       41.49    359.33 o 
   9   0  10     9959.56    10003.98   1305.94 o 
  10   0  10      270.67      108.56    297.11 o 
  11   0  10     9301.52     7993.15    941.94 o 
  12   0  10        0.70      561.34    309.68 o 
  13   0  10    19582.23    16556.07   1178.31 o 
  14   0  10      207.53      509.83    302.72 o 
  15   0  10     1420.49     1183.38    315.48 o 
  16   0  10       44.53      -23.98    309.69 o 
  17   0  10     1308.91      496.04    421.93 o 
   1   1  10    18647.41    18739.42    524.88 o 
   2   1  10       70.25      194.85    260.08 o 
   3   1  10    62343.45    61197.71   3164.99 o 
   4   1  10      225.02      192.02    260.50 o 
   5   1  10     5775.06     5275.25    297.71 o 
   6   1  10      471.93      655.41    227.74 o 
   7   1  10      552.19      496.54    218.50 o 
   8   1  10      812.33      712.49    227.81 o 
   9   1  10    12707.07    13910.68    935.47 o 
  10   1  10     2038.94     1885.49    225.32 o 
  11   1  10     8401.12     9810.09    719.41 o 
  12   1  10      291.18      315.98    208.12 o 
  13   1  10        2.29      306.65    204.78 o 
  14   1  10        2.53      449.85    198.53 o 
  15   1  10     2437.16     2137.56    221.80 o 
  16   1  10       83.43      230.98    216.30 o 
  17   1  10     2452.67     1794.31    213.45 o 
   0   2  10      140.54      -19.74    288.90 o 
   1   2  10    10598.09     9904.75    433.03 o 
   2   2  10       35.64       22.21    214.26 o 
   3   2  10      845.37     1275.55    248.05 o 
   4   2  10      834.01      934.86    226.02 o 
   5   2  10    11590.54    11787.47    451.11 o 
   6   2  10       35.70      131.89    203.31 o 
   7   2  10    15350.43    16951.02    620.68 o 
   8   2  10      811.66      809.18    232.46 o 
   9   2  10     4149.92     4226.85    304.97 o 
  10   2  10      339.11      477.49    202.66 o 
  11   2  10     2240.38     2576.03    243.96 o 
  12   2  10      238.57      413.94    206.93 o 
  13   2  10     4425.12     4477.77    337.51 o 
  14   2  10      109.67      373.33    205.29 o 
  15   2  10      531.21      569.87    215.92 o 
  16   2  10        3.84      203.11    207.19 o 
   1   3  10     4718.10     4476.02    233.95 o 
   2   3  10     4610.58     4519.56    222.84 o 
   3   3  10     4639.00     4453.09    315.36 o 
   4   3  10      794.71      764.04    222.11 o 
   5   3  10     1640.13     1473.72    197.51 o 
   6   3  10      739.25      756.58    205.27 o 
   7   3  10        1.38       57.42    207.23 o 
   8   3  10       58.90      322.08    197.58 o 
   9   3  10      696.99      852.29    238.59 o 
  10   3  10      280.51      455.68    196.00 o 
  11   3  10     1262.15     1211.38    210.99 o 
  12   3  10      639.19      453.55    229.26 o 
  13   3  10      113.46      351.39    243.09 o 
  14   3  10      357.62      309.49    213.61 o 
  15   3  10      222.80      233.46    206.86 o 
  16   3  10       62.43      415.10    230.52 o 
   0   4  10     2990.69     2380.59    283.93 o 
   1   4  10       59.02       -4.32    231.02 o 
   2   4  10      627.28      639.21    187.05 o 
   3   4  10      107.23      241.31    197.34 o 
   4   4  10      973.30      824.64    199.30 o 
   5   4  10      115.71      168.73    206.01 o 
   6   4  10      174.39      290.59    203.02 o 
   7   4  10      265.51      337.53    187.36 o 
   8   4  10      238.53      316.41    202.83 o 
   9   4  10      132.68      286.36    213.08 o 
  10   4  10      233.54      349.37    209.24 o 
  11   4  10        5.78      242.20    212.55 o 
  12   4  10       65.24      145.64    212.62 o 
  13   4  10       93.64      238.33    238.89 o 
  14   4  10       38.15      263.55    212.75 o 
   1   5  10       76.53      272.06    193.49 o 
   2   5  10      562.05      599.33    183.96 o 
   3   5  10      761.34     1070.36    218.33 o 
   4   5  10     1210.37     1210.89    199.76 o 
   5   5  10      333.29      333.61    180.91 o 
   6   5  10       99.40      263.68    197.14 o 
   7   5  10      265.15      528.71    199.37 o 
   8   5  10        9.75      284.33    204.89 o 
   9   5  10      487.07      445.33    196.47 o 
  10   5  10      255.45      620.48    229.67 o 
  11   5  10      911.48      990.38    239.18 o 
  12   5  10        1.11      -93.94    227.00 o 
  13   5  10       89.24      184.55    224.47 o 
   0   6  10      368.62      704.89    289.26 o 
   1   6  10     2305.99     2240.43    198.33 o 
   2   6  10        2.03      226.63    204.30 o 
   3   6  10       32.06      120.09    213.46 o 
   4   6  10       31.84      269.19    213.89 o 
   5   6  10      952.55     1031.40    207.08 o 
   6   6  10      117.85      188.73    226.01 o 
   7   6  10     1241.01     1364.64    215.14 o 
   8   6  10      164.79      475.24    219.09 o 
   9   6  10       24.36      260.51    238.21 o 
  10   6  10       65.94      334.30    231.99 o 
   1   7  10       72.25      259.47    192.23 o 
   2   7  10      288.18      382.33    238.44 o 
   3   7  10     1085.91     1065.17    198.97 o 
   4   7  10      157.36      329.71    216.03 o 
   5   7  10      937.72     1135.94    213.76 o 
   6   7  10       99.47      300.78    261.24 o 
   7   7  10       30.92      143.56    195.69 o 
   1   1  11      232.88       89.08    251.78 o 
   2   1  11     2624.30     2791.28    285.31 o 
   3   1  11     6386.72     5360.25    280.77 o 
   4   1  11     2762.38     2664.42    300.00 o 
   5   1  11       24.49       28.55    231.90 o 
   6   1  11     2033.32     2307.47    243.32 o 
   7   1  11      909.11      836.02    220.29 o 
   8   1  11       41.33       37.18    227.71 o 
   9   1  11     4593.43     4681.00    300.20 o 
  10   1  11     2319.55     2302.68    214.15 o 
  11   1  11      861.70     1109.12    231.13 o 
  12   1  11      442.12      785.88    206.91 o 
  13   1  11        1.51      167.34    224.70 o 
  14   1  11     1445.55     1356.64    221.90 o 
  15   1  11       68.48      263.22    229.25 o 
  16   1  11     1588.84     1430.45    229.76 o 
  17   1  11        4.86      276.40    209.74 o 
   0   2  11    65514.35    69995.50   4437.04 o 
   1   2  11     2564.01     2357.16    223.15 o 
   2   2  11    17787.51    18570.66    793.83 o 
   3   2  11     2260.95     2217.43    243.26 o 
   4   2  11    16034.71    16081.48    725.57 o 
   5   2  11      199.52      153.92    180.64 o 
   6   2  11    18461.88    17502.49    867.89 o 
   7   2  11     6912.70     6793.31    287.05 o 
   8   2  11      379.53      506.55    200.61 o 
   9   2  11     2431.88     2360.87    224.99 o 
  10   2  11      903.58     1070.46    235.23 o 
  11   2  11     1926.80     2053.41    250.53 o 
  12   2  11     3413.36     3225.52    227.79 o 
  13   2  11     2165.58     1690.78    207.90 o 
  14   2  11       40.39      129.86    224.50 o 
  15   2  11       71.44      149.71    214.13 o 
  16   2  11       42.64       74.14    238.37 o 
   1   3  11     4374.40     4475.49    245.56 o 
   2   3  11    15172.00    14053.52    590.34 o 
   3   3  11    10187.30     8989.31    401.89 o 
   4   3  11    10686.76     9935.56    389.29 o 
   5   3  11     4387.83     3832.97    231.38 o 
   6   3  11     4278.63     4295.74    228.89 o 
   7   3  11       48.34      305.32    197.59 o 
   8   3  11     2325.97     2338.05    225.85 o 
   9   3  11      879.77      945.34    212.06 o 
  10   3  11     6161.04     6552.58    378.19 o 
  11   3  11     1465.95     1767.29    226.85 o 
  12   3  11     1352.54     1354.45    205.97 o 
  13   3  11       17.37      -87.37    197.43 o 
  14   3  11     1147.12     1145.12    236.66 o 
  15   3  11      359.18      216.16    211.96 o 
   0   4  11    13914.97    11447.25   1037.12 o 
   1   4  11     5678.50     6045.34    266.43 o 
   2   4  11     4779.38     4315.00    215.78 o 
   3   4  11       50.61      196.10    208.80 o 
   4   4  11     1897.28     1653.30    208.33 o 
   5   4  11      256.71      450.76    231.91 o 
   6   4  11     4874.69     5156.19    252.43 o 
   7   4  11     2401.42     2647.09    229.81 o 
   8   4  11     5648.29     5761.71    252.50 o 
   9   4  11      322.20       87.94    211.68 o 
  10   4  11       13.33      227.21    211.53 o 
  11   4  11      361.65      287.31    215.62 o 
  12   4  11     1474.19     1874.93    253.35 o 
  13   4  11      591.30      713.40    247.21 o 
  14   4  11      742.92      601.28    237.99 o 
   1   5  11      740.21      789.37    190.22 o 
   2   5  11     5893.79     6414.76    412.20 o 
   3   5  11     3680.90     3608.16    234.24 o 
   4   5  11     4217.48     4558.24    239.74 o 
   5   5  11     1353.48     1267.44    188.06 o 
   6   5  11      587.85      443.73    183.08 o 
   7   5  11      325.84      462.67    188.80 o 
   8   5  11      756.56      862.47    218.17 o 
   9   5  11      549.15      741.85    211.78 o 
  10   5  11     1247.47     1258.29    236.02 o 
  11   5  11      871.40      800.57    245.29 o 
  12   5  11        1.11      291.69    240.35 o 
  13   5  11      102.55      279.40    213.95 o 
   0   6  11     3615.16     3629.58    308.76 o 
   1   6  11      244.10      360.98    209.72 o 
   2   6  11      579.96      758.90    193.79 o 
   3   6  11      237.75      388.67    214.54 o 
   4   6  11       10.11      259.54    211.93 o 
   5   6  11      849.11     1008.27    205.40 o 
   6   6  11      248.70      497.26    199.73 o 
   7   6  11      826.52      935.53    202.05 o 
   8   6  11      388.59      833.02    219.77 o 
   9   6  11       44.68      152.24    238.89 o 
  10   6  11       16.30      107.00    245.17 o 
   1   7  11      132.26      257.04    242.27 o 
   2   7  11       18.15      102.96    233.09 o 
   3   7  11      183.13      385.30    220.67 o 
   4   7  11        1.74      -56.23    218.67 o 
   5   7  11       99.72      114.06    215.72 o 
   6   7  11        0.53      -12.31    224.45 o 
   0   0  12   194561.25   207864.42  11598.35 o 
   1   0  12    10933.85    10249.79    487.28 o 
   2   0  12    23030.92    29400.03    780.77 o 
   3   0  12     1829.36     1445.02    402.43 o 
   4   0  12    39875.06    42830.16   1069.98 o 
   5   0  12     4479.17     5020.69    424.23 o 
   6   0  12    98906.23   115025.04   9318.22 o 
   7   0  12     6059.26     7096.33    493.56 o 
   8   0  12     7253.85     7777.24    906.50 o 
   9   0  12       44.55      -12.40    328.60 o 
  10   0  12      322.12      337.65    362.02 o 
  11   0  12      548.07      489.09    383.77 o 
  12   0  12    10300.83    10238.14   1127.13 o 
  13   0  12      726.73      754.53    322.47 o 
  14   0  12     2666.65     2529.58    353.42 o 
  15   0  12        0.16        1.93    309.32 o 
  16   0  12      335.85      358.50    307.36 o 
  17   0  12       25.75      161.96    345.30 o 
   1   1  12       77.03      185.31    248.76 o 
   2   1  12    40402.89    42683.94   1469.63 o 
   3   1  12     6002.72     6515.50    309.72 o 
   4   1  12    32936.55    36048.00   1395.84 o 
   5   1  12       14.46      125.78    196.82 o 
   6   1  12     2390.78     2460.57    244.94 o 
   7   1  12      372.14      490.84    241.18 o 
   8   1  12     6285.69     6231.91    372.20 o 
   9   1  12      313.54      470.96    213.67 o 
  10   1  12    19734.80    22431.63   1285.99 o 
  11   1  12     1186.39     1075.82    225.15 o 
  12   1  12     2754.40     3213.32    256.60 o 
  13   1  12        0.60      221.70    194.05 o 
  14   1  12     5094.05     4407.86    351.13 o 
  15   1  12      147.06      247.84    221.64 o 
  16   1  12     3565.43     3506.92    358.75 o 
  17   1  12      181.47      149.05    221.63 o 
   0   2  12    46129.45    47789.64   2778.72 o 
   1   2  12       10.68       44.10    216.35 o 
   2   2  12    30781.46    30404.56    818.80 o 
   3   2  12      707.98      697.81    198.60 o 
   4   2  12     5213.04     4704.45    246.18 o 
   5   2  12     1186.28     1276.98    205.66 o 
   6   2  12     9099.82     9230.39    374.78 o 
   7   2  12      388.68      495.09    223.95 o 
   8   2  12     5303.66     5689.04    363.29 o 
   9   2  12      207.71      364.58    234.97 o 
  10   2  12      304.77      324.13    249.45 o 
  11   2  12      306.54      592.12    212.07 o 
  12   2  12     3507.37     3502.59    238.25 o 
  13   2  12      991.80      965.04    209.41 o 
  14   2  12     2248.41     2107.92    250.33 o 
  15   2  12       22.35      253.32    223.17 o 
  16   2  12       29.31      231.51    228.60 o 
   1   3  12       16.07      193.54    208.63 o 
   2   3  12     7169.58     6468.21    255.74 o 
   3   3  12       90.09      314.53    207.47 o 
   4   3  12     3113.15     2937.59    230.64 o 
   5   3  12       78.16       90.02    242.73 o 
   6   3  12      601.21      622.47    223.87 o 
   7   3  12        0.15       78.42    200.23 o 
   8   3  12     1861.34     1707.85    222.58 o 
   9   3  12      193.88      326.59    203.62 o 
  10   3  12     2202.60     1843.87    220.44 o 
  11   3  12       65.36      229.37    203.30 o 
  12   3  12        1.49      146.25    203.35 o 
  13   3  12       16.22      100.07    200.98 o 
  14   3  12      220.42      278.41    214.91 o 
  15   3  12        6.06      285.55    215.41 o 
   0   4  12       15.51      136.87    305.13 o 
   1   4  12     1566.07     1577.82    246.65 o 
   2   4  12       44.25      218.52    208.34 o 
   3   4  12      630.29      671.73    196.08 o 
   4   4  12      120.92      214.21    217.48 o 
   5   4  12     1388.68     1314.82    215.95 o 
   6   4  12       40.53       36.32    208.69 o 
   7   4  12      207.15      483.45    205.11 o 
   8   4  12        2.38      213.39    195.29 o 
   9   4  12      159.72      269.58    221.32 o 
  10   4  12      602.77      759.14    226.55 o 
  11   4  12       23.01      -96.90    213.95 o 
  12   4  12       11.94      170.72    218.71 o 
  13   4  12       70.55      423.60    228.06 o 
  14   4  12        2.55      260.86    220.79 o 
   1   5  12       28.35      179.43    203.45 o 
   2   5  12      887.42      887.95    220.37 o 
   3   5  12        0.24      242.21    235.51 o 
   4   5  12     2031.38     1993.42    208.70 o 
   5   5  12      123.41      142.21    193.55 o 
   6   5  12       95.60      157.28    206.97 o 
   7   5  12       11.42      229.60    200.05 o 
   8   5  12        2.93      374.02    204.35 o 
   9   5  12      276.22      212.67    205.96 o 
  10   5  12       64.23      303.27    236.85 o 
  11   5  12      454.37      360.45    223.36 o 
  12   5  12        2.74       -8.63    219.53 o 
   0   6  12     2620.40     2795.38    326.42 o 
   1   6  12       26.52      206.43    209.11 o 
   2   6  12      264.56      502.28    208.11 o 
   3   6  12       83.62      152.94    198.45 o 
   4   6  12       39.58      171.43    202.63 o 
   5   6  12       94.54       70.48    199.61 o 
   6   6  12     1260.75     1326.08    215.46 o 
   7   6  12      476.56      580.01    205.94 o 
   8   6  12     1607.92     1746.79    230.31 o 
   9   6  12        4.21      410.13    257.00 o 
  10   6  12        6.20       91.73    263.77 o 
   1   7  12        1.48      281.09    207.96 o 
   2   7  12      933.36      975.45    237.27 o 
   3   7  12       43.69      116.06    216.01 o 
   4   7  12      385.24      461.94    211.44 o 
   5   7  12        0.97      244.46    217.99 o 
   6   7  12      101.85      264.86    211.10 o 
   1   1  13      783.89     1304.07    235.74 o 
   2   1  13     1465.71     1172.77    245.61 o 
   3   1  13     8054.76     9215.82    416.14 o 
   4   1  13     1209.28     1090.38    248.99 o 
   5   1  13      529.19      477.30    242.39 o 
   6   1  13      123.89      100.70    209.30 o 
   7   1  13       82.17      356.01    241.70 o 
   8   1  13      275.54      375.96    252.07 o 
   9   1  13     4030.31     4625.77    285.49 o 
  10   1  13       52.82      119.78    220.13 o 
  11   1  13     1638.01     1767.37    224.83 o 
  12   1  13       23.34      269.77    198.73 o 
  13   1  13      559.27      673.02    217.00 o 
  14   1  13      489.93      790.41    232.75 o 
  15   1  13      199.33      234.81    244.08 o 
  16   1  13      522.24      856.16    244.30 o 
   0   2  13     7914.05     8193.62    391.78 o 
   1   2  13    27989.35    28771.58    728.58 o 
   2   2  13     3452.91     3084.91    213.45 o 
   3   2  13      415.86      535.72    197.46 o 
   4   2  13      325.71      503.45    219.83 o 
   5   2  13    10435.93     9918.12    284.56 o 
   6   2  13     3259.64     2982.17    236.03 o 
   7   2  13     8445.69     8889.64    491.26 o 
   8   2  13     1047.70     1264.75    236.89 o 
   9   2  13     1804.97     1783.80    217.33 o 
  10   2  13       14.95      102.71    214.10 o 
  11   2  13     2660.70     3106.55    240.82 o 
  12   2  13     1105.46     1213.00    229.65 o 
  13   2  13     1387.35     1246.03    205.36 o 
  14   2  13      566.92      674.45    211.62 o 
  15   2  13       65.51      209.31    206.08 o 
  16   2  13       46.77      355.18    267.78 o 
   1   3  13    12159.39    11616.87    399.46 o 
   2   3  13     5119.39     4702.63    243.31 o 
   3   3  13    14624.41    14143.34    533.87 o 
   4   3  13     5110.34     4778.12    227.97 o 
   5   3  13     9915.80     9548.59    475.42 o 
   6   3  13       40.97      176.77    225.16 o 
   7   3  13      752.39     1103.08    232.41 o 
   8   3  13     1281.49     1454.70    231.44 o 
   9   3  13     7726.08     8534.37    470.75 o 
  10   3  13     3613.87     3720.14    238.63 o 
  11   3  13     6204.44     6472.24    458.99 o 
  12   3  13      849.75      822.30    216.72 o 
  13   3  13        0.10      143.39    209.69 o 
  14   3  13      327.66      680.78    224.65 o 
  15   3  13     1368.14     1183.56    233.15 o 
   0   4  13     3285.24     3158.44    355.19 o 
   1   4  13     7588.21     7083.51    416.15 o 
   2   4  13      352.41      511.73    222.79 o 
   3   4  13        0.42      277.80    214.83 o 
   4   4  13      557.07      786.08    197.72 o 
   5   4  13     4045.64     4245.60    224.73 o 
   6   4  13     5396.30     5592.42    229.12 o 
   7   4  13     9644.38    10164.62    319.61 o 
   8   4  13     4107.20     3785.90    238.92 o 
   9   4  13     1018.16     1063.90    232.15 o 
  10   4  13      102.52      187.73    229.50 o 
  11   4  13     4903.77     4309.59    276.33 o 
  12   4  13     1848.33     1647.98    239.19 o 
  13   4  13     3979.78     3470.71    281.70 o 
  14   4  13      793.97      563.60    253.55 o 
   1   5  13     1679.69     1645.28    234.96 o 
   2   5  13     1998.62     1957.95    225.20 o 
   3   5  13     6860.60     7528.58    257.79 o 
   4   5  13     1799.69     1814.73    233.19 o 
   5   5  13     2363.80     2228.62    206.24 o 
   6   5  13       29.68       41.78    203.13 o 
   7   5  13        1.11       91.42    208.00 o 
   8   5  13     1018.18      950.82    206.38 o 
   9   5  13     2216.16     1858.49    228.32 o 
  10   5  13     1337.79     1393.29    250.90 o 
  11   5  13     1088.82      840.62    238.89 o 
  12   5  13       52.22      123.30    208.77 o 
   0   6  13      798.82      585.45    269.93 o 
   1   6  13      308.27      570.30    205.67 o 
   2   6  13      360.23      414.62    228.36 o 
   3   6  13        0.55      181.71    212.01 o 
   4   6  13       15.98      319.24    216.30 o 
   5   6  13       41.10      -60.31    192.10 o 
   6   6  13      455.08      623.22    204.79 o 
   7   6  13      719.42      711.86    216.34 o 
   8   6  13      399.50      491.20    207.50 o 
   9   6  13      283.88      113.92    219.39 o 
  10   6  13        0.24       24.63    248.78 o 
   1   7  13      146.72      229.59    214.15 o 
   2   7  13       41.54      122.88    220.34 o 
   3   7  13      201.37      433.28    224.95 o 
   4   7  13        2.03      272.23    229.46 o 
   5   7  13       40.33      275.02    223.61 o 
   0   0  14    43802.07    43067.32    958.35 o 
   1   0  14   132268.36   156435.64   7530.58 o 
   2   0  14      152.07       76.65    330.62 o 
   3   0  14      543.14     1211.69    324.20 o 
   4   0  14      738.07      662.26    369.01 o 
   5   0  14    33142.07    39783.65   1487.91 o 
   6   0  14     2566.21     2994.43    358.05 o 
   7   0  14    34963.97    39606.64   3137.94 o 
   8   0  14       68.83      723.02    389.14 o 
   9   0  14     1336.63     1336.94    336.86 o 
  10   0  14      887.70      614.95    329.99 o 
  11   0  14     6503.06     5887.12    839.03 o 
  12   0  14      353.98      592.62    295.74 o 
  13   0  14     4594.97     4877.47    905.06 o 
  14   0  14      515.63      453.43    382.13 o 
  15   0  14      355.73       81.13    350.75 o 
  16   0  14      132.91      205.51    401.53 o 
   1   1  14    26228.71    30757.31    757.04 o 
   2   1  14        9.06      143.00    239.38 o 
   3   1  14    55976.32    63970.16   2123.58 o 
   4   1  14     6246.80     6264.83    322.77 o 
   5   1  14    18485.24    18641.69    918.06 o 
   6   1  14      199.23      640.30    240.08 o 
   7   1  14      678.93      952.93    238.08 o 
   8   1  14       44.29      300.87    237.10 o 
   9   1  14    21383.91    23120.96   1381.99 o 
  10   1  14      828.47      759.79    214.82 o 
  11   1  14    10799.16    11928.57    703.57 o 
  12   1  14       31.81      -28.54    230.67 o 
  13   1  14        0.30      272.66    220.91 o 
  14   1  14      560.17      520.43    219.91 o 
  15   1  14     2450.65     2053.07    259.04 o 
  16   1  14      233.27      480.09    242.96 o 
   0   2  14    12737.62    11417.73    793.99 o 
   1   2  14    16149.83    16364.86    475.39 o 
   2   2  14      839.38     1181.52    214.65 o 
   3   2  14       49.93      391.48    214.36 o 
   4   2  14     3970.90     4036.58    237.02 o 
   5   2  14    16830.75    16825.67    596.36 o 
   6   2  14     1609.46     1800.79    223.97 o 
   7   2  14    15348.23    17641.73    689.64 o 
   8   2  14       94.53      214.27    230.89 o 
   9   2  14     1682.79     1851.19    249.37 o 
  10   2  14        0.85     -131.88    215.01 o 
  11   2  14     2992.54     2932.71    238.91 o 
  12   2  14        5.34       83.68    200.42 o 
  13   2  14     2669.51     2301.69    217.56 o 
  14   2  14       32.64      330.42    227.87 o 
  15   2  14      457.43      671.29    224.73 o 
  16   2  14        7.52       41.71    249.27 o 
   1   3  14     3103.74     2822.74    231.64 o 
   2   3  14      105.11      -21.07    231.91 o 
   3   3  14     2824.96     2679.74    244.45 o 
   4   3  14       99.33       88.69    215.51 o 
   5   3  14     2808.62     2594.49    257.94 o 
   6   3  14     1446.22     1443.22    226.26 o 
   7   3  14       31.96      225.59    202.04 o 
   8   3  14      527.97      941.93    256.26 o 
   9   3  14     2975.05     3213.89    281.40 o 
  10   3  14      310.15      476.84    220.82 o 
  11   3  14      871.10      823.22    218.50 o 
  12   3  14        5.98       47.05    205.79 o 
  13   3  14       58.09      197.50    205.08 o 
  14   3  14      541.12      409.38    244.22 o 
  15   3  14      363.92      647.79    230.58 o 
   0   4  14      852.81      940.40    321.26 o 
   1   4  14      250.88      121.94    218.08 o 
   2   4  14      963.90     1000.20    223.42 o 
   3   4  14        4.33       -7.78    220.43 o 
   4   4  14      133.46      418.63    204.56 o 
   5   4  14        2.67      -16.91    190.48 o 
   6   4  14      743.27      849.74    235.19 o 
   7   4  14        3.85      -60.25    210.01 o 
   8   4  14      801.19      721.24    207.76 o 
   9   4  14       11.11      163.18    228.15 o 
  10   4  14      107.40      416.60    221.91 o 
  11   4  14        0.76      306.76    228.48 o 
  12   4  14        0.02        2.34    216.70 o 
  13   4  14       80.88       83.84    223.37 o 
  14   4  14       74.85      392.15    228.10 o 
   1   5  14      108.17       71.06    241.29 o 
   2   5  14      259.90      271.13    215.47 o 
   3   5  14      873.09      998.85    200.77 o 
   4   5  14       59.85       88.10    214.82 o 
   5   5  14      232.06      336.66    185.47 o 
   6   5  14     1125.97     1035.27    201.18 o 
   7   5  14      346.22      459.88    185.15 o 
   8   5  14     1450.83     1696.71    217.26 o 
   9   5  14      444.93      515.98    217.07 o 
  10   5  14      197.87      368.13    258.22 o 
  11   5  14      509.81      610.11    245.51 o 
  12   5  14       23.02      -69.15    229.77 o 
   0   6  14      825.15      842.81    305.13 o 
   1   6  14     1156.76     1187.74    225.70 o 
   2   6  14      256.64      319.25    223.38 o 
   3   6  14        7.65       79.39    191.08 o 
   4   6  14       74.70      283.80    214.76 o 
   5   6  14      351.24      410.48    192.57 o 
   6   6  14      570.61      611.36    206.95 o 
   7   6  14      921.54     1030.98    215.66 o 
   8   6  14       20.30      130.91    238.30 o 
   9   6  14       21.30      109.75    213.51 o 
   1   7  14      267.55      362.52    245.93 o 
   2   7  14       48.22      268.43    229.22 o 
   3   7  14     1740.89     1657.32    248.86 o 
   4   7  14      129.08      159.69    237.16 o 
   5   7  14      908.08      712.33    234.81 o 
   1   1  15      495.67      471.22    214.51 o 
   2   1  15     7702.85     9105.04    353.62 o 
   3   1  15     6067.03     6520.00    291.20 o 
   4   1  15     7780.33     8189.05    365.95 o 
   5   1  15      350.42      452.44    252.14 o 
   6   1  15     1402.37     1376.49    256.74 o 
   7   1  15      123.47      227.06    217.56 o 
   8   1  15     2333.80     2542.76    266.01 o 
   9   1  15     1167.49     1136.03    245.67 o 
  10   1  15     2191.24     2128.59    239.53 o 
  11   1  15      780.26      801.15    248.48 o 
  12   1  15      207.86      581.37    242.69 o 
  13   1  15       43.00      -27.82    236.59 o 
  14   1  15       91.46       97.31    227.08 o 
  15   1  15        3.59      131.15    226.27 o 
  16   1  15      345.91      438.75    249.95 o 
   0   2  15    13923.51    12555.86    535.04 o 
   1   2  15    11928.64    12674.99    295.99 o 
   2   2  15      990.36      950.33    223.00 o 
   3   2  15      190.44      288.30    212.66 o 
   4   2  15     6777.38     7016.86    234.78 o 
   5   2  15     6369.46     6992.40    302.59 o 
   6   2  15    23341.67    23838.82    867.59 o 
   7   2  15     5180.87     5273.14    272.73 o 
   8   2  15     9313.29    10236.65    413.92 o 
   9   2  15       30.55       98.34    212.17 o 
  10   2  15     1066.30     1218.97    229.23 o 
  11   2  15      379.51      577.60    221.10 o 
  12   2  15     7286.09     6841.13    352.08 o 
  13   2  15      170.11      196.24    219.74 o 
  14   2  15     2462.45     2077.05    225.32 o 
  15   2  15       63.01      -76.18    243.31 o 
   1   3  15     1852.38     1666.04    208.62 o 
   2   3  15    13341.09    12325.78    460.39 o 
   3   3  15     7602.10     7415.88    384.13 o 
   4   3  15    13393.59    13389.71    314.44 o 
   5   3  15     1771.14     1707.60    224.32 o 
   6   3  15      111.53      117.06    208.81 o 
   7   3  15      701.20      899.18    223.43 o 
   8   3  15     8563.79     8721.10    406.57 o 
   9   3  15     1405.57     1599.98    243.59 o 
  10   3  15     4522.16     4253.08    284.05 o 
  11   3  15      889.55      945.17    240.99 o 
  12   3  15     1259.47     1169.71    233.27 o 
  13   3  15      329.53      445.88    246.01 o 
  14   3  15      655.88      612.99    221.62 o 
  15   3  15      682.48      482.99    242.01 o 
   0   4  15    16056.32    14319.14   1444.04 o 
   1   4  15     5871.11     6110.63    280.43 o 
   2   4  15     6599.37     6238.55    313.02 o 
   3   4  15      174.21      195.84    201.47 o 
   4   4  15     1821.37     1659.98    210.05 o 
   5   4  15     1381.10     1537.15    224.47 o 
   6   4  15     7236.82     7746.09    304.30 o 
   7   4  15     2300.34     2419.28    231.85 o 
   8   4  15     4214.09     4047.94    303.22 o 
   9   4  15       16.68      134.88    215.12 o 
  10   4  15        9.92      170.62    214.21 o 
  11   4  15      120.38      257.38    231.88 o 
  12   4  15     1590.21     1404.19    266.65 o 
  13   4  15      531.06      432.21    257.40 o 
   1   5  15       40.93      304.06    234.39 o 
   2   5  15     2049.49     2156.31    234.57 o 
   3   5  15     1467.35     1434.45    199.17 o 
   4   5  15     3096.05     3321.97    228.72 o 
   5   5  15      154.61      461.16    212.80 o 
   6   5  15      729.40      851.30    210.99 o 
   7   5  15      699.44      586.91    192.30 o 
   8   5  15     2867.38     2790.29    234.62 o 
   9   5  15     1438.82     1561.78    254.89 o 
  10   5  15     2228.83     2251.86    256.41 o 
  11   5  15      377.31      337.15    233.57 o 
  12   5  15      662.40      566.62    254.77 o 
   0   6  15     1444.95     2174.13    362.18 o 
   1   6  15      287.23      489.44    242.45 o 
   2   6  15      456.63      385.85    221.23 o 
   3   6  15        9.85      326.73    203.31 o 
   4   6  15      175.12      432.42    238.83 o 
   5   6  15     1142.91     1513.81    225.03 o 
   6   6  15     1321.05     1250.69    197.82 o 
   7   6  15      356.04      463.51    202.80 o 
   8   6  15      326.34      328.49    210.18 o 
   9   6  15        4.86      223.17    236.81 o 
   1   7  15        7.20      168.43    239.35 o 
   2   7  15       78.24      334.96    251.55 o 
   3   7  15      182.90      510.32    263.73 o 
   4   7  15      231.20      417.19    226.08 o 
   0   0  16    20796.09    22240.52   1699.32 o 
   1   0  16     7552.31     7401.46    396.10 o 
   2   0  16     1410.71     1524.52    379.14 o 
   3   0  16     2143.99     1680.34    377.43 o 
   4   0  16      566.07      669.16    319.43 o 
   5   0  16      827.49     1319.59    311.61 o 
   6   0  16    52258.27    54983.75   3163.76 o 
   7   0  16     8825.08    10840.99    432.23 o 
   8   0  16    36468.24    40855.68   2531.15 o 
   9   0  16      398.15      369.36    327.86 o 
  10   0  16      661.45      767.17    360.86 o 
  11   0  16      790.07      719.43    354.75 o 
  12   0  16    18977.54    17929.76   2209.33 o 
  13   0  16      587.23      637.02    290.11 o 
  14   0  16     7783.25     6653.14    704.21 o 
  15   0  16        1.82      190.93    333.04 o 
  16   0  16      143.70      100.30    359.27 o 
   1   1  16       57.15       50.80    216.99 o 
   2   1  16    45911.70    55555.53   1342.62 o 
   3   1  16     6340.68     7316.38    308.62 o 
   4   1  16    35635.98    43178.99   1501.46 o 
   5   1  16     1836.70     1691.50    264.31 o 
   6   1  16     1340.17     1858.23    268.93 o 
   7   1  16      915.93      907.23    243.42 o 
   8   1  16    15980.58    17364.36   1181.98 o 
   9   1  16     2537.33     2668.19    252.82 o 
  10   1  16    11610.65    12737.32    415.56 o 
  11   1  16     1510.88     1610.20    247.88 o 
  12   1  16     2460.70     2137.86    248.86 o 
  13   1  16        1.37      243.97    229.87 o 
  14   1  16       96.46       94.72    227.29 o 
  15   1  16      242.02      427.64    231.31 o 
  16   1  16     2227.84     1512.71    249.47 o 
   0   2  16     9787.08    10826.38    401.43 o 
   1   2  16     4862.83     5117.10    257.41 o 
   2   2  16     8843.90     8797.97    336.13 o 
   3   2  16      124.47      193.77    194.83 o 
   4   2  16     3705.91     3976.54    225.07 o 
   5   2  16       72.23      112.95    241.97 o 
   6   2  16    13295.66    15030.00    607.14 o 
   7   2  16      348.76      543.55    235.21 o 
   8   2  16    10050.12    11438.10    661.81 o 
   9   2  16        0.63      218.34    223.97 o 
  10   2  16      381.82      449.77    215.01 o 
  11   2  16      557.19      691.16    222.80 o 
  12   2  16     3579.22     3256.44    247.74 o 
  13   2  16      115.06      270.97    223.67 o 
  14   2  16     2223.94     1970.82    250.31 o 
  15   2  16        6.54      364.26    248.38 o 
   1   3  16      834.54      863.38    216.36 o 
   2   3  16     2459.51     2412.24    232.64 o 
   3   3  16      905.79      860.83    208.26 o 
   4   3  16     1969.95     2081.34    225.89 o 
   5   3  16     2048.63     2070.98    225.25 o 
   6   3  16      168.74      425.99    219.32 o 
   7   3  16     1935.68     2105.01    248.55 o 
   8   3  16     2221.65     2186.98    239.05 o 
   9   3  16      611.95      591.60    223.02 o 
  10   3  16     1606.67     1481.47    236.45 o 
  11   3  16        2.15      208.94    253.64 o 
  12   3  16      686.53      723.78    213.28 o 
  13   3  16        6.88      -27.65    239.42 o 
  14   3  16        2.07      317.74    239.38 o 
   0   4  16        9.98     -103.91    356.12 o 
   1   4  16       71.48        5.16    227.24 o 
   2   4  16       70.79      184.15    202.01 o 
   3   4  16      827.83      963.00    226.42 o 
   4   4  16       13.59      -19.49    200.53 o 
   5   4  16       68.75      163.54    214.69 o 
   6   4  16      122.71      115.31    192.45 o 
   7   4  16       33.14      238.72    200.73 o 
   8   4  16      146.32       15.29    242.33 o 
   9   4  16      143.63      308.21    209.92 o 
  10   4  16      144.85      390.85    217.31 o 
  11   4  16        8.98       52.80    254.29 o 
  12   4  16       22.22      105.99    215.00 o 
  13   4  16       49.05       87.91    248.10 o 
   1   5  16       92.35       64.66    199.86 o 
   2   5  16      750.82      831.02    216.18 o 
   3   5  16      134.94       62.33    211.06 o 
   4   5  16     1049.65     1210.85    221.54 o 
   5   5  16      736.45      636.92    204.04 o 
   6   5  16        1.75      160.10    181.49 o 
   7   5  16      147.44      158.81    184.97 o 
   8   5  16      328.89      745.89    216.91 o 
   9   5  16      269.73      123.01    248.00 o 
  10   5  16      461.94      516.69    247.64 o 
  11   5  16        4.26      314.28    244.69 o 
   0   6  16     3311.27     3637.95    382.34 o 
   1   6  16        0.85      111.78    216.61 o 
   2   6  16      565.65      594.05    216.83 o 
   3   6  16        7.34      246.74    224.77 o 
   4   6  16      337.75      516.19    235.34 o 
   5   6  16      149.52      259.59    225.74 o 
   6   6  16      927.56     1027.52    224.60 o 
   7   6  16       47.78      394.94    197.56 o 
   8   6  16      169.35      300.12    233.51 o 
   9   6  16       44.37      -13.52    230.83 o 
   1   7  16        0.97      199.50    245.09 o 
   2   7  16      424.98      740.62    239.84 o 
   3   7  16      244.87      379.86    246.17 o 
   1   1  17      282.13      388.31    223.85 o 
   2   1  17     4608.64     5149.30    265.92 o 
   3   1  17     3532.67     3903.42    275.97 o 
   4   1  17     2096.47     2174.09    250.75 o 
   5   1  17      210.62      395.59    242.61 o 
   6   1  17        0.64      276.06    212.03 o 
   7   1  17     1158.58     1009.83    215.50 o 
   8   1  17      584.49      710.29    212.29 o 
   9   1  17     3215.17     3121.55    253.20 o 
  10   1  17      304.53      346.38    233.87 o 
  11   1  17      387.91      624.02    254.57 o 
  12   1  17      117.02      256.33    204.49 o 
  13   1  17       82.53      443.55    216.50 o 
  14   1  17        0.74      -49.58    222.80 o 
  15   1  17     1096.40      735.68    238.97 o 
   0   2  17     1425.94     1303.47    316.63 o 
   1   2  17    18855.97    18586.79    585.79 o 
   2   2  17       33.51      100.12    207.60 o 
   3   2  17     1167.73     1429.40    213.80 o 
   4   2  17     1359.69     1303.51    222.28 o 
   5   2  17     6663.31     6514.53    263.13 o 
   6   2  17      748.06      786.84    223.11 o 
   7   2  17     6064.84     7064.12    309.80 o 
   8   2  17     5301.50     5319.40    285.63 o 
   9   2  17      533.07      692.81    226.32 o 
  10   2  17       28.65      264.83    218.80 o 
  11   2  17      733.34      861.57    238.77 o 
  12   2  17     1177.13     1275.93    263.29 o 
  13   2  17     1576.53     1379.61    230.98 o 
  14   2  17      790.51      796.08    241.97 o 
  15   2  17      710.87      681.12    223.42 o 
   1   3  17     2324.62     2229.21    228.88 o 
   2   3  17     5325.34     5269.90    251.48 o 
   3   3  17    13271.87    12923.53    393.46 o 
   4   3  17     5054.34     5019.04    246.53 o 
   5   3  17     9235.34     9312.58    291.49 o 
   6   3  17       23.10      165.47    220.43 o 
   7   3  17     4773.07     5380.31    285.47 o 
   8   3  17     1488.15     1392.11    217.46 o 
   9   3  17     6221.21     6140.22    260.22 o 
  10   3  17     2106.53     2259.02    235.98 o 
  11   3  17     3896.01     3826.47    274.94 o 
  12   3  17      300.62      314.76    223.69 o 
  13   3  17      191.46      183.27    213.86 o 
  14   3  17        0.73      238.89    239.37 o 
   0   4  17     5450.77     5644.56    369.77 o 
   1   4  17    11699.51    12040.48    472.63 o 
   2   4  17      405.79      577.42    221.74 o 
   3   4  17      137.11      201.62    182.76 o 
   4   4  17      895.91      980.22    215.25 o 
   5   4  17    11174.00    10773.58    449.47 o 
   6   4  17     2620.38     2454.29    230.18 o 
   7   4  17     7988.03     8115.31    259.44 o 
   8   4  17      326.73      231.90    225.51 o 
   9   4  17       48.20      264.87    224.74 o 
  10   4  17      249.10      324.81    221.42 o 
  11   4  17     1028.46      767.03    222.09 o 
  12   4  17      307.46      356.19    250.09 o 
  13   4  17     1578.00     1527.92    280.49 o 
   1   5  17      580.94      343.79    224.62 o 
   2   5  17      535.24      596.52    236.56 o 
   3   5  17     8193.52     9194.59    280.74 o 
   4   5  17     2392.66     2332.85    216.43 o 
   5   5  17     4541.68     4406.04    251.32 o 
   6   5  17      846.30      831.18    205.29 o 
   7   5  17       11.52      193.75    214.11 o 
   8   5  17       72.36      262.40    191.11 o 
   9   5  17      754.18      836.20    249.81 o 
  10   5  17      242.70      326.89    230.77 o 
  11   5  17      492.67      617.13    245.46 o 
   0   6  17      328.27      458.70    277.32 o 
   1   6  17     1874.52     2018.68    250.79 o 
   2   6  17      315.19      554.55    221.97 o 
   3   6  17       53.42      258.22    228.50 o 
   4   6  17        0.79     -117.43    221.75 o 
   5   6  17      509.86      455.40    219.21 o 
   6   6  17      101.17      311.26    214.91 o 
   7   6  17      397.87      566.86    250.69 o 
   8   6  17        0.43      130.51    253.86 o 
   1   7  17        0.29      154.46    215.80 o 
   2   7  17        1.20      106.62    229.13 o 
   0   0  18    14076.00    12707.80   1422.00 o 
   1   0  18    30981.73    33853.22   1724.86 o 
   2   0  18       26.07      533.01    376.17 o 
   3   0  18       73.10      307.28    318.31 o 
   4   0  18     1208.53     1086.11    346.49 o 
   5   0  18    35392.64    39479.98   2416.17 o 
   6   0  18     4157.94     4971.49    382.22 o 
   7   0  18    30045.31    30526.31   2183.51 o 
   8   0  18      204.77      209.01    313.49 o 
   9   0  18     1205.71     1600.35    276.54 o 
  10   0  18      770.14      556.31    347.69 o 
  11   0  18     2595.40     3148.92    413.82 o 
  12   0  18      926.50      886.51    328.73 o 
  13   0  18     6716.67     7141.55    769.98 o 
  14   0  18      414.81      413.45    272.16 o 
  15   0  18     2959.18     2928.19    530.59 o 
   1   1  18     1119.89     1235.90    212.84 o 
   2   1  18       11.79      230.72    226.99 o 
   3   1  18    24662.17    28194.04   1031.57 o 
   4   1  18     5641.80     5556.52    292.21 o 
   5   1  18     9980.50    12374.24    410.93 o 
   6   1  18       45.92      288.91    237.37 o 
   7   1  18    10071.35    11105.34    705.14 o 
   8   1  18       10.10      -39.89    225.46 o 
   9   1  18    13146.53    15097.81    718.40 o 
  10   1  18      530.17      578.25    236.33 o 
  11   1  18     5773.96     5543.47    432.10 o 
  12   1  18     1109.57      745.10    211.80 o 
  13   1  18      448.64      341.39    231.46 o 
  14   1  18        2.41      -54.07    239.12 o 
  15   1  18     3859.50     3273.41    266.09 o 
   0   2  18       42.86      219.12    261.77 o 
   1   2  18    11568.14    12458.85    377.53 o 
   2   2  18      235.14      360.25    210.38 o 
   3   2  18     1106.71     1382.59    211.52 o 
   4   2  18      118.33      178.81    212.70 o 
   5   2  18     8725.92     8773.88    271.68 o 
   6   2  18     1883.56     2113.19    290.47 o 
   7   2  18     6591.10     7536.09    295.95 o 
   8   2  18     6359.60     6510.58    364.47 o 
   9   2  18      499.39      631.43    233.59 o 
  10   2  18        2.19      150.59    227.57 o 
  11   2  18      692.26     1095.10    250.49 o 
  12   2  18      936.48      918.14    233.95 o 
  13   2  18     2369.46     1792.36    266.42 o 
  14   2  18      449.50      418.89    245.03 o 
  15   2  18     1524.61     1137.30    274.92 o 
   1   3  18      309.80      306.10    189.47 o 
   2   3  18     2209.74     2200.22    211.74 o 
   3   3  18     2700.17     2741.75    235.55 o 
   4   3  18      133.63      127.71    213.51 o 
   5   3  18     3469.40     3567.81    234.71 o 
   6   3  18     1584.77     1318.41    205.39 o 
   7   3  18        0.56        8.97    220.18 o 
   8   3  18     4849.26     5394.90    275.12 o 
   9   3  18      105.58      395.69    257.09 o 
  10   3  18      833.88      791.42    249.23 o 
  11   3  18      292.10      352.56    223.74 o 
  12   3  18       51.13      453.60    232.70 o 
  13   3  18       52.57      226.15    245.48 o 
  14   3  18      102.06      367.83    246.49 o 
   0   4  18      101.98      333.32    349.70 o 
   1   4  18       53.93      227.19    216.94 o 
   2   4  18       25.46      236.44    193.75 o 
   3   4  18       39.86      254.48    222.97 o 
   4   4  18      806.85      744.54    208.28 o 
   5   4  18       12.96      190.34    216.75 o 
   6   4  18       61.49       58.57    206.04 o 
   7   4  18       22.51       17.97    190.52 o 
   8   4  18      790.62      905.54    246.08 o 
   9   4  18        0.03        6.35    236.54 o 
  10   4  18       17.47      159.33    228.64 o 
  11   4  18      168.86      232.32    230.33 o 
  12   4  18      103.51      232.88    244.50 o 
   1   5  18      300.44      302.84    211.12 o 
   2   5  18       37.07      324.61    233.45 o 
   3   5  18     1108.50      997.73    219.52 o 
   4   5  18      393.44      372.94    231.13 o 
   5   5  18      479.43      520.72    212.69 o 
   6   5  18      310.53      327.72    189.92 o 
   7   5  18       44.47      193.94    203.41 o 
   8   5  18      120.69      305.94    220.03 o 
   9   5  18       98.82      247.51    224.78 o 
  10   5  18       72.78      233.77    255.24 o 
  11   5  18       67.52      293.75    247.59 o 
   0   6  18      253.33      370.90    320.96 o 
   1   6  18     1449.39     1591.22    235.36 o 
   2   6  18      294.55      219.21    212.98 o 
   3   6  18        1.72      140.82    227.06 o 
   4   6  18      508.04      542.77    239.13 o 
   5   6  18      564.81      598.63    216.20 o 
   6   6  18        0.90      213.09    225.61 o 
   7   6  18     1210.15     1018.22    223.98 o 
   8   6  18      261.33      292.58    226.39 o 
   1   1  19      118.84      176.81    222.33 o 
   2   1  19     1057.60     1248.70    220.56 o 
   3   1  19      759.56      838.83    249.86 o 
   4   1  19     6671.65     7496.41    555.06 o 
   5   1  19       28.88      152.24    227.41 o 
   6   1  19      531.84      674.04    215.12 o 
   7   1  19      351.82      498.17    214.66 o 
   8   1  19      313.05      361.23    224.67 o 
   9   1  19      600.71      853.15    229.58 o 
  10   1  19     1418.03     1322.69    246.64 o 
  11   1  19      359.02      478.00    226.83 o 
  12   1  19     1701.88     1524.72    247.19 o 
  13   1  19       10.61       75.01    228.81 o 
  14   1  19       43.08      108.38    239.95 o 
  15   1  19      399.79      305.71    267.37 o 
   0   2  19    18188.44    18315.73    986.40 o 
   1   2  19      472.83      514.97    236.18 o 
   2   2  19     4096.50     3866.57    235.82 o 
   3   2  19      381.68      487.15    234.50 o 
   4   2  19     4886.85     4930.77    246.45 o 
   5   2  19     1600.50     1677.28    241.02 o 
   6   2  19    11614.53    12201.48    420.21 o 
   7   2  19     3544.18     3301.69    262.87 o 
   8   2  19     1247.28     1379.44    242.70 o 
   9   2  19       16.19      360.79    226.22 o 
  10   2  19      449.69      565.61    238.80 o 
  11   2  19      792.83      762.24    250.60 o 
  12   2  19     2407.28     2464.52    294.35 o 
  13   2  19      884.45      817.11    249.82 o 
  14   2  19      729.99      831.29    254.75 o 
   1   3  19      208.08      193.98    216.05 o 
   2   3  19     4735.18     4719.93    246.29 o 
   3   3  19     3432.23     3518.59    238.17 o 
   4   3  19    18833.50    18174.41    703.63 o 
   5   3  19     1115.11     1166.55    213.90 o 
   6   3  19     4187.09     4115.17    233.44 o 
   7   3  19      410.94      570.43    219.95 o 
   8   3  19      427.68      701.17    246.91 o 
   9   3  19      700.56      593.39    228.89 o 
  10   3  19     1773.21     1661.81    247.37 o 
  11   3  19      798.28      868.57    244.78 o 
  12   3  19     1395.59     1140.99    249.57 o 
  13   3  19       24.64      252.73    248.83 o 
   0   4  19     6432.87     6455.21    388.38 o 
   1   4  19      875.00      978.94    234.33 o 
   2   4  19     2906.32     2759.83    222.91 o 
   3   4  19       94.09      204.47    187.66 o 
   4   4  19      119.97      318.42    220.33 o 
   5   4  19       49.22      230.60    211.06 o 
   6   4  19     1772.42     1509.73    207.74 o 
   7   4  19     2435.57     2441.47    208.38 o 
   8   4  19     5183.96     5423.78    276.27 o 
   9   4  19      735.55      671.45    227.42 o 
  10   4  19        7.80      153.41    211.70 o 
  11   4  19      162.90      125.72    255.17 o 
  12   4  19     1760.82     1572.04    259.10 o 
   1   5  19      199.02      298.26    197.87 o 
   2   5  19     2385.16     2313.28    245.14 o 
   3   5  19     1038.17      982.92    224.56 o 
   4   5  19     3630.96     3609.36    246.43 o 
   5   5  19      120.21       35.47    200.53 o 
   6   5  19      278.20      343.81    248.79 o 
   7   5  19       15.08       57.40    219.92 o 
   8   5  19     1144.44     1255.51    207.73 o 
   9   5  19      321.17      487.75    230.45 o 
  10   5  19     1774.92     1482.24    222.96 o 
   0   6  19      898.33      829.33    301.06 o 
   1   6  19      472.91      455.97    229.96 o 
   2   6  19       21.19      181.11    222.66 o 
   3   6  19      214.19      226.02    223.30 o 
   4   6  19       13.43      -49.35    212.79 o 
   5   6  19       31.73      153.03    211.79 o 
   6   6  19      631.99      464.37    197.64 o 
   7   6  19      196.53      430.83    228.69 o 
   0   0  20    71188.02    68880.33   5270.62 o 
   1   0  20     7802.29     8785.06    504.62 o 
   2   0  20    21829.95    23831.43   2092.50 o 
   3   0  20       73.18      231.94    309.30 o 
   4   0  20     1213.39     1362.20    341.91 o 
   5   0  20     2013.21     2621.68    374.11 o 
   6   0  20    11654.66    12604.63   1043.03 o 
   7   0  20     4749.93     5451.41    445.80 o 
   8   0  20     1008.24     1407.77    300.34 o 
   9   0  20      643.23      423.79    278.88 o 
  10   0  20        5.80      155.42    318.06 o 
  11   0  20        5.71        4.38    277.50 o 
  12   0  20     2561.57     2517.55    487.82 o 
  13   0  20      565.54      660.21    294.86 o 
  14   0  20     2131.14     2215.84    361.70 o 
  15   0  20      192.96      431.45    332.10 o 
   1   1  20      207.12      287.80    222.58 o 
   2   1  20     6273.87     7183.45    279.90 o 
   3   1  20     4150.01     4776.25    281.64 o 
   4   1  20    33017.13    35237.23   1375.06 o 
   5   1  20     1159.37     1247.45    240.88 o 
   6   1  20     3248.26     3589.48    242.01 o 
   7   1  20     1928.62     1731.59    238.56 o 
   8   1  20     1831.77     1981.72    256.48 o 
   9   1  20     1453.05     1535.77    230.14 o 
  10   1  20     2957.33     2702.03    217.09 o 
  11   1  20      652.71      611.73    252.10 o 
  12   1  20     3378.45     3382.98    254.37 o 
  13   1  20        4.66      113.18    210.68 o 
  14   1  20      927.20     1036.82    236.19 o 
  15   1  20      181.12      222.28    228.66 o 
   0   2  20    10586.22    10113.84    467.84 o 
   1   2  20     2229.10     2178.70    255.17 o 
   2   2  20     4526.97     4407.21    258.07 o 
   3   2  20        5.83      205.05    224.53 o 
   4   2  20     2871.21     3188.12    268.07 o 
   5   2  20     1924.96     2220.49    242.38 o 
   6   2  20     5127.58     4942.02    261.48 o 
   7   2  20      380.15      503.22    236.26 o 
   8   2  20     3861.84     4267.87    258.34 o 
   9   2  20      123.60      386.13    227.01 o 
  10   2  20       34.33      200.24    208.86 o 
  11   2  20        1.08      106.86    237.80 o 
  12   2  20     1131.76     1226.91    253.08 o 
  13   2  20       79.13      146.20    218.29 o 
  14   2  20      994.51     1182.31    278.79 o 
   1   3  20      490.14      510.06    216.72 o 
   2   3  20     1238.91     1183.05    222.46 o 
   3   3  20      196.21      361.27    217.46 o 
   4   3  20     2794.69     2826.61    234.50 o 
   5   3  20       66.68      120.45    220.94 o 
   6   3  20     1008.63      992.44    230.41 o 
   7   3  20      558.20      461.94    200.92 o 
   8   3  20      469.00      590.05    218.67 o 
   9   3  20      109.95      251.55    223.23 o 
  10   3  20     1030.19     1006.92    237.47 o 
  11   3  20      218.98      334.32    275.13 o 
  12   3  20       11.13      257.28    238.18 o 
  13   3  20      111.40      299.03    252.20 o 
   0   4  20      208.57      427.80    352.79 o 
   1   4  20      885.24     1132.25    247.93 o 
   2   4  20        1.97      -33.38    207.21 o 
   3   4  20      689.30      633.46    203.69 o 
   4   4  20      387.37      453.67    211.62 o 
   5   4  20     1452.71     1504.63    227.75 o 
   6   4  20      183.79      333.20    212.73 o 
   7   4  20        6.65      180.88    215.96 o 
   8   4  20        6.51      212.46    208.78 o 
   9   4  20      593.68      662.24    241.70 o 
  10   4  20        0.19      150.24    259.42 o 
  11   4  20        0.66      112.21    218.86 o 
  12   4  20        8.85      376.36    276.77 o 
   1   5  20      165.35      179.36    226.89 o 
   2   5  20      224.90      347.49    221.58 o 
   3   5  20        0.71      326.19    243.53 o 
   4   5  20      901.78      882.90    246.23 o 
   5   5  20      157.23      166.30    213.54 o 
   6   5  20       24.25      144.65    222.84 o 
   7   5  20        0.55      164.41    200.14 o 
   8   5  20      697.97      659.33    232.74 o 
   9   5  20       10.10      157.68    232.73 o 
  10   5  20      500.69      676.94    258.41 o 
   0   6  20      876.65      593.10    309.44 o 
   1   6  20      278.57      393.50    244.57 o 
   2   6  20      165.51      249.72    214.39 o 
   3   6  20       88.28      -17.91    248.81 o 
   4   6  20       55.38      182.56    252.59 o 
   5   6  20       57.13      161.28    242.08 o 
   6   6  20      800.05      932.32    223.97 o 
   1   1  21      256.44      552.26    258.58 o 
   2   1  21       74.19      370.74    240.61 o 
   3   1  21     6452.24     7278.09    311.83 o 
   4   1  21     1236.83     1557.16    263.56 o 
   5   1  21     2204.28     2730.06    257.96 o 
   6   1  21     1573.49     1821.01    266.48 o 
   7   1  21      723.49      849.84    233.04 o 
   8   1  21      717.44      892.88    231.02 o 
   9   1  21       48.23      162.89    233.42 o 
  10   1  21       98.28      382.45    243.12 o 
  11   1  21        3.39      132.60    215.16 o 
  12   1  21      399.63      202.33    253.35 o 
  13   1  21        0.61      104.94    223.07 o 
  14   1  21        4.93       14.77    229.86 o 
   0   2  21     4740.27     4478.99    398.47 o 
   1   2  21     7256.59     6824.62    272.42 o 
   2   2  21     1587.79     1554.31    233.13 o 
   3   2  21     1169.24     1218.03    225.29 o 
   4   2  21      341.21      216.29    221.80 o 
   5   2  21       85.35      218.28    228.98 o 
   6   2  21     1112.43      931.31    240.24 o 
   7   2  21     5618.71     6091.70    260.74 o 
   8   2  21       67.10      132.35    215.34 o 
   9   2  21     4622.26     4662.48    263.91 o 
  10   2  21       95.83      429.70    241.41 o 
  11   2  21      722.79      812.73    235.68 o 
  12   2  21        1.69      224.79    235.45 o 
  13   2  21     2012.51     1881.23    282.60 o 
  14   2  21      218.41      259.56    273.27 o 
   1   3  21     2404.92     2246.60    233.47 o 
   2   3  21      101.86      303.34    233.95 o 
   3   3  21     7557.47     7627.53    280.50 o 
   4   3  21     2967.53     3295.61    259.07 o 
   5   3  21     2771.89     2809.96    214.21 o 
   6   3  21      294.75      616.94    238.68 o 
   7   3  21     1434.25     1545.70    234.95 o 
   8   3  21      720.17      884.02    219.73 o 
   9   3  21     3794.74     3994.04    274.00 o 
  10   3  21      328.41      177.88    262.22 o 
  11   3  21     2869.91     2758.36    261.66 o 
  12   3  21      295.39      339.61    252.05 o 
  13   3  21       31.40      258.02    236.04 o 
   0   4  21     3114.01     3348.84    379.77 o 
   1   4  21     7579.48     6561.02    561.78 o 
   2   4  21      369.12      514.55    204.96 o 
   3   4  21       14.92      275.65    201.49 o 
   4   4  21      130.20      314.86    245.34 o 
   5   4  21     2746.32     2902.39    244.81 o 
   6   4  21     1035.14      991.15    247.84 o 
   7   4  21     6728.55     6529.02    326.45 o 
   8   4  21      487.33      758.40    218.91 o 
   9   4  21     1230.41     1211.40    226.72 o 
  10   4  21        5.68      213.42    231.94 o 
  11   4  21      925.38      570.07    245.46 o 
   1   5  21      225.01      268.01    224.14 o 
   2   5  21      196.28      336.76    232.24 o 
   3   5  21     2031.63     2100.33    260.15 o 
   4   5  21      338.24      438.96    222.90 o 
   5   5  21      302.81      350.04    247.00 o 
   6   5  21       41.76      -13.06    240.93 o 
   7   5  21      344.25      470.64    224.62 o 
   8   5  21      253.42      116.35    225.45 o 
   9   5  21     1870.43     1688.98    275.03 o 
   0   6  21      108.34      332.23    331.87 o 
   1   6  21      412.07      695.53    249.32 o 
   2   6  21       68.58      263.33    234.93 o 
   3   6  21        7.37      244.20    230.86 o 
   4   6  21      495.20      704.72    257.39 o 
   5   6  21      225.34      458.36    249.78 o 
   6   6  21      225.31      339.85    208.15 o 
   0   0  22     8267.42     7967.87    692.72 o 
   1   0  22    11978.17    12562.97    929.31 o 
   2   0  22      105.23      269.04    388.57 o 
   3   0  22       13.55      224.83    314.15 o 
   4   0  22       15.76      127.71    303.94 o 
   5   0  22      952.85      872.68    322.32 o 
   6   0  22     1464.94     1865.96    320.88 o 
   7   0  22    19753.91    22788.34   1105.13 o 
   8   0  22      901.22      916.79    327.29 o 
   9   0  22    11829.41    15010.12   1035.22 o 
  10   0  22      281.36      290.12    323.42 o 
  11   0  22     4816.41     4708.46    429.26 o 
  12   0  22      508.03      593.09    359.56 o 
  13   0  22     6031.23     6360.67    808.80 o 
  14   0  22       97.07      638.83    406.57 o 
   1   1  22     6174.01     6806.38    321.80 o 
   2   1  22     1189.49     1197.45    261.02 o 
   3   1  22    24817.49    27011.50   1022.87 o 
   4   1  22     3235.59     3273.22    260.26 o 
   5   1  22    13058.80    15308.08    680.23 o 
   6   1  22     2260.85     2744.31    235.47 o 
   7   1  22      220.74       83.59    215.72 o 
   8   1  22       27.89      364.99    212.65 o 
   9   1  22     2081.43     2274.35    253.57 o 
  10   1  22      810.23      932.69    234.48 o 
  11   1  22     2119.03     1983.07    262.28 o 
  12   1  22      118.78      439.70    247.70 o 
  13   1  22        0.30      177.58    232.92 o 
  14   1  22       91.42      111.53    230.94 o 
   0   2  22     1911.16     1847.86    439.30 o 
   1   2  22    11786.17    11789.00    306.96 o 
   2   2  22     1236.68     1386.68    257.65 o 
   3   2  22      935.54     1121.40    234.46 o 
   4   2  22      174.58      268.01    232.91 o 
   5   2  22       92.62      251.73    254.59 o 
   6   2  22      206.36      475.27    236.04 o 
   7   2  22     2813.43     3135.81    220.66 o 
   8   2  22        1.71      264.60    255.30 o 
   9   2  22     2890.58     3062.75    255.35 o 
  10   2  22       80.70      341.42    230.32 o 
  11   2  22     1385.29     1054.42    277.72 o 
  12   2  22      106.36      117.20    247.83 o 
  13   2  22     1247.04     1316.69    275.38 o 
   1   3  22      465.92      490.22    254.48 o 
   2   3  22      187.64      394.26    220.54 o 
   3   3  22      259.19      246.80    245.99 o 
   4   3  22     1905.86     1909.37    240.32 o 
   5   3  22        4.31      250.10    219.07 o 
   6   3  22       32.45      168.92    221.18 o 
   7   3  22       80.40      -32.50    215.89 o 
   8   3  22        2.58      163.97    236.33 o 
   9   3  22      655.76      652.30    229.59 o 
  10   3  22      189.49      391.97    232.00 o 
  11   3  22      680.88      921.13    271.11 o 
  12   3  22        2.84      244.35    254.29 o 
   0   4  22       50.56       30.65    357.72 o 
   1   4  22        8.79      204.27    260.59 o 
   2   4  22      459.68      422.39    229.20 o 
   3   4  22      255.25      322.39    233.71 o 
   4   4  22      217.44      410.31    241.18 o 
   5   4  22        2.66      -14.67    220.93 o 
   6   4  22       26.47      165.53    227.26 o 
   7   4  22       24.33      100.12    227.12 o 
   8   4  22      407.86      399.69    213.56 o 
   9   4  22       10.76       97.53    212.35 o 
  10   4  22      128.22      356.27    236.60 o 
  11   4  22        0.97      283.99    254.97 o 
   1   5  22        0.70      197.12    247.14 o 
   2   5  22      965.88      868.17    241.49 o 
   3   5  22      301.97      423.18    238.31 o 
   4   5  22      178.22      381.22    229.14 o 
   5   5  22      444.24      534.89    245.92 o 
   6   5  22       33.11       28.05    229.70 o 
   7   5  22       21.77      413.88    214.50 o 
   8   5  22       10.96      132.48    217.46 o 
   9   5  22       23.86      472.09    267.51 o 
   0   6  22      218.49      289.97    327.56 o 
   1   6  22      273.93      457.14    261.53 o 
   2   6  22        1.04       47.00    256.34 o 
   3   6  22        3.82      141.12    249.85 o 
   4   6  22      235.80      247.31    253.78 o 
   5   6  22      384.92      605.85    253.54 o 
   1   1  23        1.97      180.13    266.55 o 
   2   1  23     1941.68     1854.21    280.88 o 
   3   1  23     2484.82     2842.30    252.16 o 
   4   1  23      779.15      947.31    265.62 o 
   5   1  23     3704.99     3954.97    252.78 o 
   6   1  23       12.92       66.82    228.84 o 
   7   1  23     1620.63     1575.87    215.55 o 
   8   1  23     2620.19     3072.96    244.35 o 
   9   1  23      823.87      902.93    234.08 o 
  10   1  23     3505.66     3453.96    272.99 o 
  11   1  23      104.35      301.53    254.41 o 
  12   1  23      188.45      464.13    228.95 o 
  13   1  23       97.54      431.23    249.97 o 
   0   2  23    20647.31    22688.69   1851.81 o 
   1   2  23      468.77      507.14    232.21 o 
   2   2  23     2252.15     2037.38    244.97 o 
   3   2  23       93.80      156.87    243.54 o 
   4   2  23     1012.10      944.54    232.99 o 
   5   2  23      248.96      450.48    238.19 o 
   6   2  23     4721.19     4653.86    255.80 o 
   7   2  23      453.02      439.92    232.78 o 
   8   2  23     5354.54     6119.68    248.29 o 
   9   2  23      358.08      358.85    242.83 o 
  10   2  23       97.74      178.21    266.56 o 
  11   2  23      123.98      241.84    228.20 o 
  12   2  23     1699.76     1621.23    255.12 o 
  13   2  23      352.25      535.94    234.38 o 
   1   3  23       39.66      139.24    263.70 o 
   2   3  23     6296.10     6014.45    269.53 o 
   3   3  23     2952.93     2934.61    226.46 o 
   4   3  23     6362.16     6610.20    262.22 o 
   5   3  23     2148.29     2470.52    247.67 o 
   6   3  23      437.65      573.59    246.81 o 
   7   3  23        4.04      200.75    234.53 o 
   8   3  23     1742.28     1779.78    231.18 o 
   9   3  23       37.76      124.77    201.68 o 
  10   3  23     3825.41     3526.75    282.28 o 
  11   3  23      375.38      584.55    243.11 o 
  12   3  23      798.33      514.18    232.27 o 
   0   4  23     7908.65     8904.25    478.08 o 
   1   4  23      900.90     1023.72    253.18 o 
   2   4  23      942.08     1103.94    254.51 o 
   3   4  23      123.80      246.20    232.23 o 
   4   4  23     2273.67     2129.82    238.27 o 
   5   4  23      340.72      514.81    227.15 o 
   6   4  23     2726.77     2692.77    237.88 o 
   7   4  23      382.79      598.18    237.30 o 
   8   4  23     1330.33     1545.53    247.98 o 
   9   4  23       24.81      -14.17    238.62 o 
  10   4  23       22.91      220.92    217.24 o 
   1   5  23       29.92      212.43    255.78 o 
   2   5  23     1398.02     1506.12    279.98 o 
   3   5  23      655.72      901.72    254.97 o 
   4   5  23     3302.24     3235.01    297.39 o 
   5   5  23      240.54      301.93    231.44 o 
   6   5  23       16.39       89.64    234.72 o 
   7   5  23       45.40      231.22    238.89 o 
   8   5  23      296.45      392.09    245.25 o 
   0   6  23      713.43      640.09    418.02 o 
   1   6  23      366.70      654.43    264.69 o 
   2   6  23      202.52      174.88    246.47 o 
   3   6  23       15.33      191.90    234.13 o 
   0   0  24    47821.79    47470.95   1362.34 o 
   1   0  24     5695.42     5319.80    422.59 o 
   2   0  24     5237.88     5377.49    406.82 o 
   3   0  24       76.74      290.85    338.58 o 
   4   0  24       17.82      -54.92    391.01 o 
   5   0  24      246.52      403.44    315.71 o 
   6   0  24     3419.62     3623.03    333.57 o 
   7   0  24     2427.56     2821.11    329.86 o 
   8   0  24    17822.40    21349.07   1910.56 o 
   9   0  24      355.67      623.34    359.09 o 
  10   0  24      273.95      476.79    338.68 o 
  11   0  24     1589.30     1314.45    352.14 o 
  12   0  24     3764.88     3485.39    377.76 o 
  13   0  24     1166.22      873.31    305.54 o 
   1   1  24     2154.22     2140.00    251.09 o 
   2   1  24     8849.67     9023.92    303.53 o 
   3   1  24     2327.80     2484.82    284.37 o 
   4   1  24     5009.70     5982.84    297.63 o 
   5   1  24       83.12      153.47    215.76 o 
   6   1  24        1.83      171.96    218.41 o 
   7   1  24       92.67      328.94    217.41 o 
   8   1  24     6870.99     7980.39    286.18 o 
   9   1  24     1185.88     1205.69    228.38 o 
  10   1  24     9149.21     9765.00    575.07 o 
  11   1  24      617.94      463.58    225.87 o 
  12   1  24     1395.89     1300.12    242.10 o 
  13   1  24       39.01      179.89    264.34 o 
   0   2  24     9233.16     9632.92    518.82 o 
   1   2  24      459.00      520.23    235.68 o 
   2   2  24      475.13      637.17    235.22 o 
   3   2  24      247.82      315.19    236.48 o 
   4   2  24     5926.12     5847.54    291.34 o 
   5   2  24       61.79      281.05    230.51 o 
   6   2  24     5210.19     5196.50    298.11 o 
   7   2  24     1288.70     1506.04    245.07 o 
   8   2  24     5881.58     6071.15    243.41 o 
   9   2  24     1391.34     1468.14    215.23 o 
  10   2  24       43.46      231.15    236.35 o 
  11   2  24      251.61      318.91    228.44 o 
  12   2  24     2141.90     1787.16    241.17 o 
   1   3  24      439.69      614.97    242.53 o 
   2   3  24     1677.15     1497.80    241.27 o 
   3   3  24       58.76      378.01    212.93 o 
   4   3  24     3014.75     2908.98    263.09 o 
   5   3  24      262.81      405.29    235.23 o 
   6   3  24       96.82       95.77    225.48 o 
   7   3  24      616.90      747.96    229.88 o 
   8   3  24      183.67      225.13    227.37 o 
   9   3  24      108.29      323.89    238.88 o 
  10   3  24      809.74      840.23    240.59 o 
  11   3  24       39.85      190.74    236.47 o 
   0   4  24        0.03      234.56    363.60 o 
   1   4  24       39.76      171.21    267.77 o 
   2   4  24       28.79      172.44    274.48 o 
   3   4  24      626.96      750.84    238.84 o 
   4   4  24      196.14      466.84    236.08 o 
   5   4  24     1625.40     1674.31    255.44 o 
   6   4  24      150.79      310.52    227.24 o 
   7   4  24      222.55      404.93    224.37 o 
   8   4  24      127.11      243.11    237.22 o 
   9   4  24      154.37      203.79    224.48 o 
  10   4  24       10.43      142.37    228.41 o 
   1   5  24        3.68       37.10    290.55 o 
   2   5  24      428.91      381.06    281.96 o 
   3   5  24       54.32      176.22    260.86 o 
   4   5  24      353.17      532.76    250.66 o 
   5   5  24      134.10      478.91    250.51 o 
   6   5  24       30.41      351.21    236.71 o 
   7   5  24       64.19      118.68    222.46 o 
   0   6  24     1688.34     1271.72    366.67 o 
   1   6  24      207.40      436.62    295.79 o 
   1   1  25      208.88      353.26    249.98 o 
   2   1  25      121.64      237.63    260.90 o 
   3   1  25     2712.11     3214.10    266.19 o 
   4   1  25       14.45       60.58    238.46 o 
   5   1  25      430.84      453.64    222.37 o 
   6   1  25      475.48      690.02    243.41 o 
   7   1  25       25.20      286.58    236.55 o 
   8   1  25     1412.49     1403.88    196.09 o 
   9   1  25      839.27      859.44    212.09 o 
  10   1  25      833.06      809.35    235.91 o 
  11   1  25      956.99      829.15    226.74 o 
  12   1  25        1.28      125.92    225.95 o 
  13   1  25      206.07      381.07    243.18 o 
   0   2  25     2451.83     2220.57    426.71 o 
   1   2  25     3462.29     3698.23    264.98 o 
   2   2  25       26.24      241.71    220.69 o 
   3   2  25     1048.23     1066.09    240.43 o 
   4   2  25      559.63      732.77    211.89 o 
   5   2  25     5491.90     5265.22    279.65 o 
   6   2  25       52.41      144.22    240.72 o 
   7   2  25     3719.57     3898.89    237.00 o 
   8   2  25     3581.79     3529.91    249.92 o 
   9   2  25      104.82      293.98    197.36 o 
  10   2  25       82.67      258.58    228.48 o 
  11   2  25     1659.26     1495.74    264.33 o 
  12   2  25      127.97      336.49    212.24 o 
   1   3  25     2331.20     2170.98    296.63 o 
   2   3  25      500.57      648.37    230.97 o 
   3   3  25     9749.59     9559.10    376.15 o 
   4   3  25      846.86      920.14    224.76 o 
   5   3  25     5797.14     5445.21    269.71 o 
   6   3  25      327.00      230.86    254.59 o 
   7   3  25       26.66      316.82    242.33 o 
   8   3  25        1.04      218.02    229.78 o 
   9   3  25     2812.00     2908.58    228.08 o 
  10   3  25      136.74      369.75    215.59 o 
  11   3  25     3153.01     2821.37    252.96 o 
   0   4  25     1726.14     1567.47    468.53 o 
   1   4  25     6625.09     6134.60    323.32 o 
   2   4  25      166.70      269.34    291.09 o 
   3   4  25      420.79      259.03    243.32 o 
   4   4  25        7.37      169.84    232.40 o 
   5   4  25     1367.22     1604.75    263.37 o 
   6   4  25      128.13      383.60    263.48 o 
   7   4  25     4808.82     4081.25    251.64 o 
   8   4  25      693.56      734.48    263.36 o 
   9   4  25      841.61      678.38    255.77 o 
   1   5  25      397.21      596.02    275.10 o 
   2   5  25      105.23      402.22    299.93 o 
   3   5  25     3863.20     3950.04    305.48 o 
   4   5  25      547.30      760.64    249.13 o 
   5   5  25     2086.10     1603.26    273.39 o 
   6   5  25       57.40      314.83    252.58 o 
   0   0  26     3627.22     3546.50    862.73 o 
   1   0  26    13380.46    13560.52    768.46 o 
   2   0  26      624.99     1077.71    344.44 o 
   3   0  26     5408.52     5532.76    501.45 o 
   4   0  26     4395.81     5119.96    461.23 o 
   5   0  26    27117.99    29286.76   1610.18 o 
   6   0  26     9417.94    10020.82    725.13 o 
   7   0  26    10668.30    11877.08    765.61 o 
   8   0  26      706.07      804.33    330.91 o 
   9   0  26        4.00       31.68    318.58 o 
  10   0  26        0.64      108.92    382.00 o 
  11   0  26     4234.03     4458.01    489.72 o 
  12   0  26      858.18      728.55    403.67 o 
   1   1  26     1728.75     1684.21    235.98 o 
   2   1  26     2620.57     2584.22    261.45 o 
   3   1  26    15067.56    16597.20    361.12 o 
   4   1  26      668.74      663.84    236.90 o 
   5   1  26     7290.92     8590.12    318.83 o 
   6   1  26      134.87      180.75    237.28 o 
   7   1  26     1536.83     1685.02    224.17 o 
   8   1  26     1408.56     1560.88    228.47 o 
   9   1  26     7158.02     7433.97    385.39 o 
  10   1  26     2750.08     2611.48    245.71 o 
  11   1  26     5984.15     6070.33    360.30 o 
  12   1  26      494.19      481.05    257.47 o 
   0   2  26     2502.30     2402.27    421.42 o 
   1   2  26     5217.54     5375.23    270.73 o 
   2   2  26     1074.70     1059.80    225.66 o 
   3   2  26        7.61      172.34    215.80 o 
   4   2  26      255.93      473.62    236.21 o 
   5   2  26     3800.11     3925.09    252.36 o 
   6   2  26      360.43      512.64    245.16 o 
   7   2  26     3681.69     4254.95    257.64 o 
   8   2  26      432.84      650.15    232.83 o 
   9   2  26      606.85      788.57    242.47 o 
  10   2  26       13.75      132.51    223.03 o 
  11   2  26      455.09      522.62    247.17 o 
  12   2  26      302.48      370.25    255.31 o 
   1   3  26        4.36      136.71    264.95 o 
   2   3  26      381.06      383.07    205.18 o 
   3   3  26     1400.20     1209.73    233.19 o 
   4   3  26      185.84      303.21    210.80 o 
   5   3  26     1145.04      906.81    237.54 o 
   6   3  26       14.70      124.09    247.51 o 
   7   3  26      432.38      471.57    249.53 o 
   8   3  26      136.05      254.00    223.80 o 
   9   3  26      788.87      752.57    228.18 o 
  10   3  26      312.37      495.66    249.69 o 
   0   4  26      356.22      331.94    444.55 o 
   1   4  26       12.84      455.33    260.94 o 
   2   4  26     1086.42     1098.10    309.59 o 
   3   4  26      260.92      481.80    266.39 o 
   4   4  26       51.27      208.14    222.43 o 
   5   4  26       14.09       45.25    242.13 o 
   6   4  26      333.53      554.10    273.64 o 
   7   4  26       46.86      338.49    242.11 o 
   8   4  26       42.49      261.76    250.30 o 
   9   4  26       32.77      213.13    268.40 o 
   1   5  26      173.71      205.69    260.67 o 
   2   5  26      159.03      413.72    261.45 o 
   3   5  26      203.33      372.39    293.76 o 
   4   5  26      503.54      613.49    281.24 o 
   5   5  26      132.74      195.96    287.77 o 
   1   1  27       14.00      130.00    244.42 o 
   2   1  27     2745.31     2770.09    278.35 o 
   3   1  27        7.29       94.06    218.43 o 
   4   1  27     4163.02     4505.05    285.39 o 
   5   1  27       14.18      153.71    258.17 o 
   6   1  27        0.89      220.69    240.91 o 
   7   1  27       20.19      141.02    233.12 o 
   8   1  27      829.94      861.47    221.19 o 
   9   1  27        0.98      297.23    214.73 o 
  10   1  27      821.83      767.35    213.09 o 
  11   1  27      170.48       -5.16    229.84 o 
  12   1  27      149.75      278.87    246.79 o 
   0   2  27    10271.16     9880.97    495.84 o 
   1   2  27      913.58      777.62    260.13 o 
   2   2  27     5598.47     4649.60    284.78 o 
   3   2  27     1838.55     1586.96    241.94 o 
   4   2  27      207.74      370.75    245.16 o 
   5   2  27      733.93      612.14    241.41 o 
   6   2  27     7738.80     7048.63    276.02 o 
   7   2  27      106.83      256.04    229.20 o 
   8   2  27     3451.23     3280.46    242.50 o 
   9   2  27       53.96      199.92    237.08 o 
  10   2  27        0.35       98.85    204.54 o 
  11   2  27      210.66      378.82    247.36 o 
   1   3  27       30.86      206.35    258.78 o 
   2   3  27     4917.94     4999.14    254.20 o 
   3   3  27      292.91      481.94    236.24 o 
   4   3  27     5868.22     5299.51    277.82 o 
   5   3  27        0.66      168.15    231.59 o 
   6   3  27       55.97      233.99    234.82 o 
   7   3  27      630.79      615.59    225.78 o 
   8   3  27     4125.83     3780.36    246.96 o 
   9   3  27     1114.90      993.74    240.33 o 
  10   3  27     4406.46     3684.19    274.79 o 
   0   4  27     6490.99     6352.88    560.20 o 
   1   4  27      764.84      626.96    268.83 o 
   2   4  27     1823.51     2171.57    310.53 o 
   3   4  27       12.47      234.99    241.63 o 
   4   4  27      396.48      439.46    264.99 o 
   5   4  27      191.10      429.68    238.99 o 
   6   4  27     4432.36     4016.38    280.28 o 
   7   4  27     1105.17     1066.99    269.56 o 
   8   4  27     3863.24     2792.55    284.83 o 
   1   5  27      162.15      180.76    284.67 o 
   2   5  27     2058.09     2045.86    308.39 o 
   3   5  27     1002.39      885.82    272.90 o 
   4   5  27     1750.58     1268.91    280.06 o 
   0   0  28     7188.67     7327.47    738.75 o 
   1   0  28     2167.73     2847.43    397.80 o 
   2   0  28     5973.18     5737.34    432.61 o 
   3   0  28     1856.37     1674.63    369.27 o 
   4   0  28       65.91      508.70    355.31 o 
   5   0  28     3378.11     4218.97    413.71 o 
   6   0  28    12074.50    13355.83   1406.00 o 
   7   0  28     2723.97     2602.01    368.37 o 
   8   0  28     7178.06     8149.56    458.00 o 
   9   0  28       31.82      264.21    322.12 o 
  10   0  28      180.69      377.23    270.66 o 
  11   0  28      252.53      475.22    314.58 o 
   1   1  28     1008.03      980.05    243.23 o 
   2   1  28     8272.38     8003.22    345.37 o 
   3   1  28     6326.29     6084.86    296.39 o 
   4   1  28    17838.81    19846.40    612.28 o 
   5   1  28     3047.55     3426.25    284.95 o 
   6   1  28      227.52      444.17    260.59 o 
   7   1  28      182.39      361.62    245.74 o 
   8   1  28     3997.40     4141.82    257.98 o 
   9   1  28     1359.33     1506.98    257.76 o 
  10   1  28     2630.02     3151.09    246.53 o 
  11   1  28      823.84      502.60    243.87 o 
   0   2  28     7986.59     7399.04    429.15 o 
   1   2  28      125.03      222.14    254.83 o 
   2   2  28     4539.49     4338.48    286.03 o 
   3   2  28      397.17      534.79    230.58 o 
   4   2  28      316.73      466.85    228.16 o 
   5   2  28     5422.57     5667.18    284.17 o 
   6   2  28     5390.65     5587.80    308.38 o 
   7   2  28      787.13      693.44    234.39 o 
   8   2  28     2482.02     2340.56    252.85 o 
   9   2  28       81.61      299.08    209.83 o 
  10   2  28      197.92      301.15    214.18 o 
   1   3  28        5.03      274.18    292.14 o 
   2   3  28      974.51      937.41    258.43 o 
   3   3  28       57.95      323.06    229.65 o 
   4   3  28     1916.81     1726.68    244.64 o 
   5   3  28       46.08      136.69    255.17 o 
   6   3  28      270.82      391.50    265.04 o 
   7   3  28      209.42      177.07    221.30 o 
   8   3  28      510.28      815.00    252.35 o 
   9   3  28      475.58      397.00    250.13 o 
   0   4  28      172.84      252.41    377.53 o 
   1   4  28        3.84       89.10    284.91 o 
   2   4  28        0.52      -70.54    272.81 o 
   3   4  28       67.13       78.03    290.07 o 
   4   4  28        0.02      302.91    267.14 o 
   5   4  28       19.58       15.49    251.06 o 
   6   4  28      103.41      217.04    261.80 o 
   7   4  28      173.97      253.57    281.27 o 
   1   5  28      275.51       77.31    280.08 o 
   2   5  28      147.39      161.92    303.00 o 
   3   5  28      976.79      791.23    307.94 o 
   1   1  29      258.69      319.55    321.47 o 
   2   1  29      642.67      552.41    276.92 o 
   3   1  29     3440.33     3710.25    287.04 o 
   4   1  29     1942.95     1881.66    266.46 o 
   5   1  29      914.01     1176.02    250.17 o 
   6   1  29       14.18       47.83    260.24 o 
   7   1  29      306.18      572.54    264.94 o 
   8   1  29      115.53      143.61    217.23 o 
   9   1  29     1369.55     1553.29    245.74 o 
  10   1  29        0.35       67.88    222.28 o 
   0   2  29      123.87      176.22    337.41 o 
   1   2  29     4447.13     3871.43    305.21 o 
   2   2  29       11.24      125.48    259.21 o 
   3   2  29      293.85      509.65    243.94 o 
   4   2  29      154.43      338.85    253.62 o 
   5   2  29     4248.06     3983.46    285.71 o 
   6   2  29      359.24      381.02    237.22 o 
   7   2  29     5941.70     5680.13    279.30 o 
   8   2  29      181.18      318.84    242.76 o 
   9   2  29      388.20      590.65    248.54 o 
  10   2  29        3.26      118.75    248.87 o 
   1   3  29     2665.46     2490.12    314.61 o 
   2   3  29      221.55      224.30    245.45 o 
   3   3  29    12373.81    11196.51    316.58 o 
   4   3  29     1485.45     1281.90    271.05 o 
   5   3  29     4476.69     3593.35    273.83 o 
   6   3  29        0.09      266.41    243.45 o 
   7   3  29      923.47      662.10    252.97 o 
   8   3  29      138.11      129.35    234.56 o 
   0   4  29      647.05      638.90    421.61 o 
   1   4  29     5969.88     5115.51    446.15 o 
   2   4  29       16.74      136.94    309.78 o 
   3   4  29       36.01      206.18    289.02 o 
   4   4  29      220.23       84.40    282.90 o 
   5   4  29     5090.23     4500.67    299.66 o 
   6   4  29      155.59      206.30    285.86 o 
   0   0  30     7938.22     9130.61    959.02 o 
   1   0  30    23229.08    20097.40   2221.83 o 
   2   0  30     4143.94     4265.36    444.92 o 
   3   0  30     4192.81     4762.01    503.61 o 
   4   0  30       43.56      182.29    440.49 o 
   5   0  30     3939.05     4001.87    490.10 o 
   6   0  30     6427.53     7332.77    722.54 o 
   7   0  30    11526.74    13061.74    653.83 o 
   8   0  30     1496.70     2115.08    410.76 o 
   9   0  30     1138.15     1116.83    381.98 o 
  10   0  30      141.93      141.24    379.04 o 
   1   1  30     2858.52     2842.09    366.12 o 
   2   1  30     2288.27     2038.01    324.59 o 
   3   1  30    12326.96    12050.07    396.38 o 
   4   1  30     2120.19     2234.50    268.88 o 
   5   1  30     4966.25     5302.52    296.42 o 
   6   1  30      263.97      521.05    242.41 o 
   7   1  30      949.18     1180.84    247.04 o 
   8   1  30     1226.79     1113.41    238.58 o 
   9   1  30     4222.68     4364.14    315.36 o 
  10   1  30     1253.36     1213.30    269.38 o 
   0   2  30      331.52      363.87    347.48 o 
   1   2  30     3402.01     3043.73    317.13 o 
   2   2  30     1997.61     1661.56    289.64 o 
   3   2  30       11.56      146.21    248.25 o 
   4   2  30      140.63      101.71    248.74 o 
   5   2  30     2219.73     2211.09    288.02 o 
   6   2  30     1334.93     1376.83    278.86 o 
   7   2  30     3587.31     3921.26    251.89 o 
   8   2  30      784.58      424.42    259.48 o 
   9   2  30      407.78      422.98    233.72 o 
   1   3  30      510.90      586.90    297.24 o 
   2   3  30      420.07      154.81    256.49 o 
   3   3  30      980.74      896.16    267.26 o 
   4   3  30     1119.79     1049.89    263.07 o 
   5   3  30      198.70      351.20    243.37 o 
   6   3  30       39.63      319.23    238.61 o 
   7   3  30        7.89      318.35    251.73 o 
   0   4  30     1561.04     1349.60    503.78 o 
   1   4  30       67.23      102.80    297.01 o 
   2   4  30      119.41      128.98    267.43 o 
   3   4  30        0.08      113.75    316.59 o 
   4   4  30        1.66       79.28    262.00 o 
   5   4  30      108.50      146.17    293.72 o 
   1   1  31      197.37      513.96    359.79 o 
   2   1  31     1949.38     1743.58    318.76 o 
   3   1  31      107.31      406.36    251.85 o 
   4   1  31     2025.51     2004.68    294.40 o 
   5   1  31        0.47       26.26    245.60 o 
   6   1  31      246.38      311.68    253.01 o 
   7   1  31       55.74      477.48    260.12 o 
   8   1  31      400.47      367.59    244.34 o 
   9   1  31       73.29      165.32    260.43 o 
   0   2  31    10295.04     7538.60    504.47 o 
   1   2  31      804.21      614.97    302.62 o 
   2   2  31     2493.62     2229.38    331.18 o 
   3   2  31     1142.03      869.24    258.31 o 
   4   2  31      595.38      608.93    255.99 o 
   5   2  31       66.46      229.51    236.73 o 
   6   2  31     4223.12     4024.72    291.72 o 
   7   2  31      312.70      417.37    249.79 o 
   8   2  31      943.14      747.85    254.32 o 
   1   3  31        3.44      274.23    279.51 o 
   2   3  31     3997.47     3636.55    298.44 o 
   3   3  31      510.93      497.44    247.54 o 
   4   3  31     6724.94     5423.16    295.23 o 
   5   3  31      384.40      291.09    255.12 o 
   6   3  31      652.69      645.28    272.33 o 
   0   4  31     3239.24     3103.58    557.38 o 
   1   4  31      238.06      435.49    339.34 o 
   2   4  31     1497.26     1567.50    340.87 o 
   3   4  31       18.80      321.31    307.94 o 
   0   0  32     9806.77    10748.83   1096.72 o 
   1   0  32     2371.79     2129.96    625.37 o 
   2   0  32      631.69      598.27    425.21 o 
   3   0  32       62.85       72.14    470.57 o 
   4   0  32     4107.40     3803.58    466.97 o 
   5   0  32     2027.60     1681.54    425.78 o 
   6   0  32     6626.52     7226.40    441.33 o 
   7   0  32     2444.91     2331.35    366.19 o 
   8   0  32     1413.80     1426.79    404.98 o 
   1   1  32     1725.59     1396.11    363.27 o 
   2   1  32     6723.22     6011.32    342.95 o 
   3   1  32     3359.92     2676.29    319.90 o 
   4   1  32     6258.26     5991.00    359.29 o 
   5   1  32      932.52     1008.12    262.57 o 
   6   1  32      926.31     1062.96    270.68 o 
   7   1  32       13.31      192.43    239.00 o 
   8   1  32     1567.85     1552.54    268.06 o 
   0   2  32     7529.45     6057.32    559.29 o 
   1   2  32     2691.32     2185.43    345.74 o 
   2   2  32     2602.05     2160.72    303.36 o 
   3   2  32      361.42      359.04    282.18 o 
   4   2  32      537.26      532.98    259.02 o 
   5   2  32      522.87      536.74    274.09 o 
   6   2  32     2089.06     2005.04    271.11 o 
   7   2  32     1282.93     1012.46    257.11 o 
   1   3  32       89.12      223.73    269.16 o 
   2   3  32      360.97      398.82    290.84 o 
   3   3  32      158.62       89.98    282.85 o 
   4   3  32      841.93      647.23    264.19 o 
   5   3  32      120.88      122.40    295.54 o 
   1   1  33      286.20      253.99    334.73 o 
   2   1  33      793.35      670.69    354.27 o 
   3   1  33     1408.34     1205.03    291.82 o 
   4   1  33      407.56      653.09    279.59 o 
   5   1  33      330.62      237.58    283.73 o 
   6   1  33       50.30      353.09    273.07 o 
   7   1  33        4.27      308.94    247.83 o 
   0   2  33      734.85      733.63    514.11 o 
   1   2  33     3741.40     3023.63    359.43 o 
   2   2  33        0.14      -58.85    295.04 o 
   3   2  33       51.26      212.40    261.39 o 
   4   2  33      333.23      343.11    288.75 o 
   5   2  33     1465.87     1166.42    253.31 o 
   6   2  33      172.46      410.95    256.19 o 
   1   3  33     1178.73     1083.78    320.43 o 
   2   3  33      169.36      257.04    269.83 o 
   3   3  33     4410.68     3497.27    333.75 o 
   4   3  33       86.30      338.43    293.43 o 
   0   0  34     5093.90     4708.36    964.61 o 
   1   0  34     7778.84     7261.98    702.12 o 
   2   0  34     1753.94     1586.04    543.43 o 
   3   0  34      503.68      501.50    411.34 o 
   4   0  34      199.56      365.40    479.57 o 
   5   0  34     2249.34     1699.35    467.25 o 
   6   0  34     1876.36     1825.80    417.29 o 
   1   1  34     1176.88     1431.89    398.98 o 
   2   1  34     1981.20     2154.84    390.42 o 
   3   1  34     4362.76     4157.64    358.93 o 
   4   1  34     2153.73     1725.54    328.67 o 
   5   1  34     1896.58     1888.22    302.78 o 
   6   1  34      185.47      292.16    278.26 o 
   0   2  34      868.09      708.64    459.24 o 
   1   2  34      851.85      676.67    327.63 o 
   2   2  34       17.80      218.60    308.25 o 
   3   2  34       86.08       84.97    271.46 o 
   4   2  34      955.73      568.36    278.30 o 
   5   2  34      845.10      775.36    267.44 o 
   1   1  35        9.97      136.89    413.38 o 
   2   1  35      987.03     1322.54    365.11 o 
   3   1  35       76.23       81.59    293.55 o 
   4   1  35     1253.08     1138.04    335.02 o 
   5   1  35       26.25       19.10    288.71 o 
   0   2  35     2386.21     1281.89    534.59 o 
   1   2  35        6.14      102.67    318.03 o 
   2   2  35      684.54      599.93    350.38 o 
   3   2  35       57.03       15.43    349.62 o 
   0   0  36     1625.51     1403.99    958.09 o 
   1   0  36     1109.25      502.02    527.73 o 
   2   0  36     1228.94      909.27    697.85 o 
   3   0  36       42.29      168.45    473.21 o 
   1   1  36      184.93      272.31    413.71 o 
   2   1  36     3226.40     2651.58    393.13 o 
                                                 
